# Supplementary material for: Identification of a Xist silencing domain by Tiling CRISPR
Source: Sci Rep. 2019 Feb 20;9:2408. doi: 10.1038/s41598-018-36750-0 (PMC6382781; doi:10.1038/s41598-018-36750-0)
Supplement: Supplementary file 1 — Supplementary Table 1 [file 41598_2018_36750_MOESM1_ESM.xlsx]

## Sheet: All_gRNAs
probe_id	RelativePositionTo5End	IsHit	IsValidation	MaxFC_sample	RSALogP_sample	MinFC_control	IsHit_sample	IsHit_control	Log10P_neighborhood	D18/D4 (0.5)	D18-Dox/D18 (0.5)	D18-Dox/D18 (0.2)	D18/D4 (0.2)	D18-Dox/D4 (0.2)	D18-Dox/D4 (0.5)	seq	NGG	chr	cut_pos	probe_start	probe_end	probe_strand	OnTargetScore	#HitInGenome
XIST1559	15460	No	No	1	-0.690021	1	No	No	0	1	1	1	1	1	1	aaatcccaacaaccacatgg	ggg	chrX	103462831	103462813	103462836	+	0.765236	1
XIST1461	17874	No	No	1	0	0.368257	No	No	0	0.406072	1	1	0.368257	0.368257	0.406072	gggtgggtgggtggttgagt	ggg	chrX	103460417	103460411	103460434	-	0.366357	1
XIST483	2936	No	No	1	-0.690021	1	No	No	0	1	1	1	1	1	1	taggggctggggctggggct	ggg	chrX	103480298	103480280	103480303	+	0.188034	1
XIST896	7534	No	No	1.52751	-0.690021	1	No	No	0	1	1	1.52751	1	1.52751	1	ACAGTACCGGGTAGTTTCGG	GGG	chrX	103475700	103475682	103475705	+	0.623233	1
XIST477	2911	No	No	1	-0.690021	1	No	No	0	1	1	1	1	1	1	aggggctggggcaggggcag	ggg	chrX	103480323	103480305	103480328	+	0.245914	1
XIST489	2948	No	No	1	-0.690021	1	No	No	0	1	1	1	1	1	1	caggggcaggggtaggggct	ggg	chrX	103480286	103480268	103480291	+	0.209114	1
XIST212	102	Yes	No	4.6133	-6.87545	0.774243	Yes	No	-3	0.837855	4.37371	4.6133	0.774243	3.57181	3.66454	GCCATAAGGCTTGGTGGTAG	GGG	chrX	103483132	103483114	103483137	+	0.507036	1
XIST239	342	Yes	No	4.92908	-7.35787	0.780101	Yes	No	-3	0.966345	4.02018	4.92908	0.780101	3.84518	3.88488	ACAGGTATCCGTGGCCCCGA	TGG	chrX	103482892	103482874	103482897	+	0.475884	1
XIST263	509	Yes	No	4.34137	-5.58395	0.674314	Yes	No	-3	0.879447	3.84788	4.34137	0.674314	2.92745	3.38401	CAGGTATCCATGGCCCCGAT	GGG	chrX	103482725	103482707	103482730	+	0.573339	1
XIST238	341	Yes	No	4.32848	-6.60312	0.856101	Yes	No	-3	0.886631	3.85294	4.32848	0.856101	3.70562	3.41614	CAGGTATCCGTGGCCCCGAT	GGG	chrX	103482893	103482875	103482898	+	0.527382	1
XIST20	385	Yes	No	4.4769	-5.93814	0.696219	Yes	No	-3	1.04788	3.21642	4.4769	0.696219	3.1169	3.37043	CCCGCCATTCCATGCCCAAC	GGG	chrX	103482849	103482843	103482866	-	0.337367	1
XIST211	68	Yes	No	3.61234	-4.78695	0.755095	Yes	No	-3	0.796452	2.94897	3.61234	0.755095	2.72766	2.34871	TTCCCCCAAAGCTCCTTAGA	TGG	chrX	103483166	103483148	103483171	+	0.41087	1
XIST7	77	Yes	No	6.45561	-8.15542	0.91506	Yes	No	-3	0.91506	4.72126	4.37224	1.4765	6.45561	4.32024	TCTCCATCTAAGGAGCTTTG	GGG	chrX	103483157	103483151	103483174	-	0.619832	1
XIST204	35	Yes	No	5.42952	-6.1466	1.06549	Yes	No	-3	1.30276	3.22344	5.09581	1.06549	5.42952	4.19938	CGGAAGAACCGCACATCCAC	GGG	chrX	103483199	103483181	103483204	+	0.480146	1
XIST3	50	Yes	No	5.45319	-6.17451	0.717593	Yes	No	-3	0.879964	3.66505	5.45319	0.717593	3.91317	3.22511	GTGGATGTGCGGTTCTTCCG	TGG	chrX	103483184	103483178	103483201	-	0.593908	1
XIST251	388	Yes	No	4.1038	-6.32121	0.832014	Yes	No	-3	0.832014	3.98822	4.1038	0.869966	3.57017	3.31826	GTAAGTATCCAAAACCCCGT	TGG	chrX	103482846	103482828	103482851	+	0.607629	1
XIST9	113	Yes	No	3.5443	-5.44914	0.911458	Yes	No	-3	1.11567	2.84509	3.5443	0.911458	3.23048	3.17419	TCCCCTACCACCAAGCCTTA	TGG	chrX	103483121	103483115	103483138	-	0.332477	1
XIST289	673	Yes	No	4.41601	-6.13282	0.921292	Yes	No	-3	0.921292	3.49532	4.41601	0.956365	4.22332	3.22021	CAGGTATCCACAGCCCCGAT	GGG	chrX	103482561	103482543	103482566	+	0.585741	1
XIST6	76	Yes	No	3.36209	-5.33268	0.952688	Yes	No	-3	1.00779	2.75585	3.36209	0.952688	3.20302	2.77731	CTCTCCATCTAAGGAGCTTT	GGG	chrX	103483158	103483152	103483175	-	0.19697	1
XIST21	386	Yes	Yes	5.21929	-6.30597	1.11715	Yes	No	-3	1.11715	3.30174	3.60521	1.44771	5.21929	3.68854	CCGCCATTCCATGCCCAACG	GGG	chrX	103482848	103482842	103482865	-	0.670401	1
XIST214	104	Yes	Yes	3.45317	-5.52489	0.840253	Yes	No	-3	0.840253	3.45317	3.43725	0.95562	3.28471	2.90154	AAGCCATAAGGCTTGGTGGT	AGG	chrX	103483130	103483112	103483135	+	0.53979	1
XIST244	369	Yes	Yes	3.91723	-5.79672	0.958006	Yes	No	-3	0.958006	3.1774	3.82092	1.02521	3.91723	3.04397	TTGGGCATGGAATGGCGGGG	AGG	chrX	103482865	103482847	103482870	+	0.642922	1
XIST2	39	Yes	No	3.38863	-5.18333	0.928622	Yes	No	-3	1.18608	2.64345	3.38863	0.928622	3.14675	3.13535	GCTCGTTTCCCGTGGATGTG	CGG	chrX	103483195	103483189	103483212	-	0.601944	1
XIST250	387	Yes	No	3.53959	-6.05231	0.931461	Yes	No	-3	1.07778	3.18137	3.53959	0.931461	3.29699	3.42881	TAAGTATCCAAAACCCCGTT	GGG	chrX	103482847	103482829	103482852	+	0.483375	1
XIST248	377	Yes	No	3.25054	-5.2317	0.922021	Yes	No	-3	1.07823	2.69393	3.25054	0.922021	2.99707	2.90467	AAACCCCGTTGGGCATGGAA	TGG	chrX	103482857	103482839	103482862	+	0.543058	1
XIST245	372	Yes	No	3.56113	-6.20288	0.952608	Yes	No	-3	0.952608	3.39132	3.56113	0.95394	3.39711	3.2306	CCGTTGGGCATGGAATGGCG	GGG	chrX	103482862	103482844	103482867	+	0.75323	1
XIST264	510	Yes	No	4.41326	-6.91809	0.917029	Yes	No	-3	0.917029	3.91327	4.41326	0.996299	4.39693	3.58858	GCAGGTATCCATGGCCCCGA	TGG	chrX	103482724	103482706	103482729	+	0.502851	1
XIST290	674	Yes	No	5.24037	-5.67649	0.860275	Yes	No	-3	0.860275	3.44157	5.24037	0.945734	4.956	2.9607	GCAGGTATCCACAGCCCCGA	TGG	chrX	103482560	103482542	103482565	+	0.527117	1
XIST257	460	Yes	No	3.63292	-5.53459	0.799336	Yes	No	-3	0.799336	3.63292	3.17367	1.05695	3.35442	2.90393	GCAGGTATCCACAGCCCAGA	TGG	chrX	103482774	103482756	103482779	+	0.520061	1
XIST205	36	Yes	No	3.04472	-5.40342	0.924405	Yes	No	-3	0.985294	2.98944	3.04472	0.924405	2.81456	2.94547	ACGGAAGAACCGCACATCCA	CGG	chrX	103483198	103483180	103483203	+	0.532597	1
XIST284	630	No	No	10.526	-6.07012	1.68951	Yes	Yes	-3	1.68951	2.81415	5.40278	1.94825	10.526	4.75455	ATAATAACAGCAGGTATCCG	AGG	chrX	103482604	103482586	103482609	+	0.627615	1
XIST28	508	Yes	No	4.99181	-5.14402	0.914998	Yes	No	-3	0.914998	2.86892	3.61939	1.37918	4.99181	2.62505	TTCTTCTCCTTAGCCCATCG	GGG	chrX	103482726	103482720	103482743	-	0.634818	1
XIST279	621	Yes	No	3.07859	-4.92521	0.803953	Yes	No	-3	0.950813	3.07859	3.05793	0.803953	2.45844	2.92717	GCAGGTATCCGAGGCCCCGT	TGG	chrX	103482613	103482595	103482618	+	0.496553	1
XIST276	614	Yes	No	3.18242	-4.88458	0.815301	Yes	No	-3	1.06182	2.42097	3.18242	0.815301	2.59463	2.57064	TCCGAGGCCCCGTTGGGCAT	GGG	chrX	103482620	103482602	103482625	+	0.487273	1
XIST8	78	Yes	No	3.43431	-5.7631	0.972713	Yes	No	-3	0.972713	3.10442	3.09338	1.11021	3.43431	3.01971	CTCCATCTAAGGAGCTTTGG	GGG	chrX	103483156	103483150	103483173	-	0.587317	1
XIST22	392	Yes	No	3.104	-5.03847	0.97296	Yes	No	-3	0.997325	2.53739	3.104	0.97296	3.02006	2.5306	TTCCATGCCCAACGGGGTTT	TGG	chrX	103482842	103482836	103482859	-	0.246526	1
XIST18	346	Yes	No	2.75712	-4.56729	0.944159	Yes	No	-3	0.944159	2.31305	2.71774	1.01449	2.75712	2.18389	ATTCTTGCCCATCGGGGCCA	CGG	chrX	103482888	103482882	103482905	-	0.564818	1
XIST4	67	Yes	No	3.54918	-5.2564	1.00258	Yes	No	-3	1.00258	2.70903	2.77476	1.2791	3.54918	2.71603	CCGTGGTTTCTCTCCATCTA	AGG	chrX	103483167	103483161	103483184	-	0.308854	1
XIST17	340	Yes	No	6.12309	-4.80604	0.896073	Yes	No	-3	0.896073	2.63565	4.9401	1.23947	6.12309	2.36173	TTATATATTCTTGCCCATCG	GGG	chrX	103482894	103482888	103482911	-	0.676894	1
XIST272	585	Yes	No	5.44762	-5.03117	1.056	Yes	No	-3	1.056	2.52634	3.98249	1.36789	5.44762	2.66782	AGACTAAACGCAGGTATCCG	AGG	chrX	103482649	103482631	103482654	+	0.622517	1
XIST207	55	Yes	No	4.89905	-5.32404	0.650735	Yes	No	-3	0.650735	4.22882	3.87009	1.26587	4.89905	2.75184	CCTTAGATGGAGAGAAACCA	CGG	chrX	103483179	103483161	103483184	+	0.680478	1
XIST1	31	Yes	No	6.44705	-6.58521	1.36266	Yes	No	-3	1.51426	3.40584	4.73123	1.36266	6.44705	5.15732	CCATGTTTGCTCGTTTCCCG	TGG	chrX	103483203	103483197	103483220	-	0.518261	1
XIST215	108	Yes	No	3.68244	-5.24813	0.913213	Yes	No	-3	0.92385	3.68244	2.96535	0.913213	2.70799	3.40202	AAATAAGCCATAAGGCTTGG	TGG	chrX	103483126	103483108	103483131	+	0.544151	1
XIST203	19	Yes	No	5.99404	-6.33659	0.969348	Yes	No	-3	0.969348	3.43158	4.11649	1.4561	5.99404	3.3264	CCACGGGAAACGAGCAAACA	TGG	chrX	103483215	103483197	103483220	+	0.545175	1
XIST296	770	Yes	No	4.77072	-4.42802	0.606747	Yes	No	-3	0.993593	2.07689	4.77072	0.606747	2.89462	2.06359	ATAAGAGGCATAGATATTCC	AGG	chrX	103482464	103482446	103482469	+	0.509241	1
XIST637	4302	No	No	4.48092	-1.09362	0.288206	No	No	-0.170053	0.557714	1.52143	4.48092	0.288206	1.29143	0.848526	AGGGGGTATGGGGTATACAT	AGG	chrX	103478932	103478914	103478937	+	0.518785	1
XIST5	75	Yes	No	3.10113	-4.97386	0.806921	Yes	No	-3	0.806921	3.10113	2.48868	1.16701	2.90431	2.50237	TCTCTCCATCTAAGGAGCTT	TGG	chrX	103483159	103483153	103483176	-	0.293506	1
XIST240	351	Yes	No	4.56116	-6.51535	0.826952	Yes	No	-3	0.826952	4.56116	3.38885	1.17274	3.97424	3.77186	GGAGGACACACAGGTATCCG	TGG	chrX	103482883	103482865	103482888	+	0.653521	1
XIST29	514	Yes	No	3.69245	-5.71925	1.04508	Yes	No	-3	1.23882	2.98062	3.50104	1.04508	3.65888	3.69245	TCCTTAGCCCATCGGGGCCA	TGG	chrX	103482720	103482714	103482737	-	0.436541	1
XIST1560	15461	No	No	1	-0.690021	1	No	No	0	1	1	1	1	1	1	caaatcccaacaaccacatg	ggg	chrX	103462830	103462812	103462835	+	0.632415	1
XIST219	116	Yes	No	3.34881	-4.98092	1	Yes	No	-3	1.08783	2.50128	3.34881	1	3.34881	2.72098	GTTTTCTTAAATAAGCCATA	AGG	chrX	103483118	103483100	103483123	+	0.474069	1
XIST84	1168	No	No	4.44948	-1.16984	0.464402	No	No	-3	0.618048	1.29907	4.44948	0.464402	2.06635	0.802888	CTAGGGGATAGGGCTCAGCG	TGG	chrX	103482066	103482060	103482083	-	0.679213	1
XIST232	276	Yes	No	2.95963	-4.7556	1.03019	Yes	No	-3	1.03019	2.32857	2.34019	1.2647	2.95963	2.39888	ACACACAAGTATCAACCAAA	AGG	chrX	103482958	103482940	103482963	+	0.534537	1
XIST278	620	Yes	No	4.09039	-5.56404	1.01951	Yes	No	-3	1.01951	3.57481	2.92633	1.39779	4.09039	3.64457	CAGGTATCCGAGGCCCCGTT	GGG	chrX	103482614	103482596	103482619	+	0.462588	1
XIST230	205	Yes	No	3.7499	-5.66596	0.790966	Yes	No	-3	0.790966	3.74309	3.34039	1.1226	3.7499	2.96065	ACAAATATCAAAAAGTATGG	AGG	chrX	103483029	103483011	103483034	+	0.615103	1
XIST32	573	Yes	No	2.73145	-4.96683	0.934255	Yes	No	-3	0.934255	2.6979	2.48646	1.09853	2.73145	2.52053	aaaaCCTTTCTCGGTCCATC	GGG	chrX	103482661	103482655	103482678	-	0.467445	1
XIST202	15	Yes	No	2.59046	-4.858	1.03767	Yes	No	-3	1.07919	2.40038	2.44415	1.03767	2.53622	2.59046	GGGAAACGAGCAAACATGGC	TGG	chrX	103483219	103483201	103483224	+	0.53561	1
XIST243	360	Yes	No	5.47849	-5.43989	1.31427	Yes	No	-3	1.668	2.84124	4.16847	1.31427	5.47849	4.7392	GAATGGCGGGGAGGACACAC	AGG	chrX	103482874	103482856	103482879	+	0.558225	1
XIST213	103	Yes	No	2.35178	-2.405	0.554279	Yes	No	-3	0.951195	1.95465	2.35178	0.554279	1.30354	1.85925	AGCCATAAGGCTTGGTGGTA	GGG	chrX	103483131	103483113	103483136	+	0.461261	1
XIST271	576	Yes	Yes	5.07055	-5.41246	1.1969	Yes	No	-3	1.50589	2.82064	4.23639	1.1969	5.07055	4.24757	GCAGGTATCCGAGGTCCCGA	TGG	chrX	103482658	103482640	103482663	+	0.581321	1
XIST246	373	Yes	No	3.63524	-5.60409	1.07348	Yes	No	-3	1.07348	2.96338	2.93226	1.23974	3.63524	3.18113	CCCGTTGGGCATGGAATGGC	GGG	chrX	103482861	103482843	103482866	+	0.37444	1
XIST265	519	Yes	No	2.68927	-4.66478	0.836396	Yes	No	-3	0.961566	2.44257	2.68927	0.836396	2.24929	2.34869	ttACAAAAAGCAGGTATCCA	TGG	chrX	103482715	103482697	103482720	+	0.534689	1
XIST14	297	Yes	No	4.73781	-5.75203	1.03379	Yes	No	-3	1.03379	3.00473	3.85877	1.2278	4.73781	3.10627	TGATACTTGTGTGTGTATGG	TGG	chrX	103482937	103482931	103482954	-	0.614884	1
XIST52	834	Yes	No	3.08482	-3.39837	0.721437	Yes	No	-3	1.04755	1.58465	3.08482	0.721437	2.22551	1.65999	GTGCTGTGTGAGTGAACCTA	TGG	chrX	103482400	103482394	103482417	-	0.492953	1
XIST261	503	Yes	No	3.27956	-4.53415	1.1146	Yes	No	-3	1.30803	2.50726	2.12874	1.1146	2.37269	3.27956	TCCATGGCCCCGATGGGCTA	AGG	chrX	103482731	103482713	103482736	+	0.509932	1
XIST247	374	Yes	No	3.26378	-4.68257	0.726106	Yes	No	-3	0.726106	3.26378	2.27154	1.1838	2.68906	2.36985	CCCCGTTGGGCATGGAATGG	CGG	chrX	103482860	103482842	103482865	+	0.476857	1
XIST33	580	Yes	No	2.51514	-4.71262	0.912768	Yes	No	-3	1.03366	2.3758	2.51514	0.912768	2.29574	2.45576	TTCTCGGTCCATCGGGACCT	CGG	chrX	103482654	103482648	103482671	-	0.540981	1
XIST260	478	Yes	No	3.21097	-5.1913	1.05232	Yes	No	-3	1.06693	2.6504	3.05132	1.05232	3.21097	2.8278	AAGAAAAAAAGAATAAAAGC	AGG	chrX	103482756	103482738	103482761	+	0.517488	1
XIST41	678	Yes	No	2.48595	-4.49092	0.944005	Yes	No	-3	1.10963	2.09397	2.48595	0.944005	2.34675	2.32353	TCTTTTGCCCATCGGGGCTG	TGG	chrX	103482556	103482550	103482573	-	0.483851	1
XIST1534	14922	No	No	2.02932	-1.12399	1	No	No	0	1.31276	0.761752	2.02932	1	2.02932	1	TCAACAAACATTTAAGAAAC	TGG	chrX	103463369	103463351	103463374	+	0.301031	1
XIST217	111	Yes	No	2.59697	-4.2197	1.04169	Yes	No	-3	1.04169	2.12508	1.96193	1.32368	2.59697	2.21367	CTTAAATAAGCCATAAGGCT	TGG	chrX	103483123	103483105	103483128	+	0.431884	1
XIST47	727	Yes	No	5.21394	-3.16943	1.27165	Yes	No	-3	1.27165	1.5138	3.37439	1.54515	5.21394	1.92501	CGGCCCAACGGGGCGCTTGG	TGG	chrX	103482507	103482501	103482524	-	0.445983	1
XIST294	719	Yes	No	3.09223	-4.87789	0.829993	Yes	No	-3	1.08028	2.41668	3.09223	0.829993	2.56653	2.6107	CCATCCACCAAGCGCCCCGT	TGG	chrX	103482515	103482497	103482520	+	0.464095	1
XIST61	963	Yes	Yes	3.27444	-3.7821	1.13637	Yes	No	-3	1.18299	1.74587	2.88149	1.13637	3.27444	2.06535	CGCCAAGAATTAGGACACCG	AGG	chrX	103482271	103482265	103482288	-	0.755866	1
XIST161	2046	Yes	No	3.22365	-1.46633	0.508297	Yes	No	-3	1.16177	1.11839	3.22365	0.508297	1.63857	1.29931	CTCTTACAGTGCTCTATACG	TGG	chrX	103481188	103481182	103481205	-	0.591034	1
XIST270	565	Yes	No	2.07627	-3.60993	0.893102	Yes	No	-3	1.21949	1.70257	1.85936	0.893102	1.6606	2.07627	AGGTCCCGATGGACCGAGAA	AGG	chrX	103482669	103482651	103482674	+	0.513012	1
XIST733	5381	No	No	3.13146	-0.725994	0.520134	No	No	-0.173925	1.32365	0.788318	3.13146	0.520134	1.62878	1.04345	GGATCTTGGTTACTAACAGA	AGG	chrX	103477853	103477835	103477858	+	0.556957	1
XIST277	615	Yes	No	2.12654	-4.15253	0.97197	Yes	No	-3	1.00091	1.92695	2.12654	0.97197	2.06693	1.9287	ATCCGAGGCCCCGTTGGGCA	TGG	chrX	103482619	103482601	103482624	+	0.443458	1
XIST249	382	Yes	No	1.9277	-3.03509	0.898421	Yes	No	-3	0.92103	1.9277	1.63168	0.898421	1.46594	1.77547	ATCCAAAACCCCGTTGGGCA	TGG	chrX	103482852	103482834	103482857	+	0.487054	1
XIST64	1013	Yes	No	2.69042	-2.68879	0.797966	Yes	No	-3	1.03339	1.37238	2.69042	0.797966	2.14686	1.41821	AATTGCGCTGCGCTAGCTAA	AGG	chrX	103482221	103482215	103482238	-	0.466033	1
XIST253	414	Yes	No	2.57776	-3.70573	0.909455	Yes	No	-3	1.18373	1.71394	2.57776	0.909455	2.34436	2.02884	AAGAAAAAAAAAGAATGAAA	AGG	chrX	103482820	103482802	103482825	+	0.501086	1
XIST297	785	Yes	No	2.63006	-3.17943	0.911035	Yes	No	-3	1.13962	1.51618	2.63006	0.911035	2.39608	1.72788	CAACAGTACACGCAAATAAG	AGG	chrX	103482449	103482431	103482454	+	0.451039	1
XIST231	208	Yes	No	2.63815	-3.52219	0.935535	Yes	No	-3	1.20865	1.63758	2.63815	0.935535	2.46808	1.97927	ATTACAAATATCAAAAAGTA	TGG	chrX	103483026	103483008	103483031	+	0.342179	1
XIST19	384	Yes	No	2.88384	-3.91481	0.805307	Yes	No	-3	0.805307	2.88384	1.80786	1.14778	2.07503	2.32238	CCCCGCCATTCCATGCCCAA	CGG	chrX	103482850	103482844	103482867	-	0.494867	1
XIST48	731	Yes	Yes	2.76874	-4.27537	0.716958	Yes	No	-3	1.14956	1.98594	2.76874	0.716958	1.98507	2.28295	CCAACGGGGCGCTTGGTGGA	TGG	chrX	103482503	103482497	103482520	-	0.491746	1
XIST134	1579	Yes	No	2.41535	-1.92159	0.75525	Yes	No	-3	1.06239	1.20333	2.41535	0.75525	1.8242	1.2784	ACACTTGGTGCATTATGGTA	GGG	chrX	103481655	103481649	103481672	-	0.555198	1
XIST1157	10080	No	No	2.45401	-1.04374	0.788439	No	No	0	0.904466	1.08668	2.45401	0.788439	1.93484	0.982869	GTGTATTATATGGCATGAGT	AGG	chrX	103469319	103469301	103469324	+	0.507792	1
XIST275	594	Yes	No	5.52518	-5.1132	1.06355	Yes	No	-3	1.06355	2.93128	2.60719	2.11921	5.52518	3.11755	GGGAAAAAAAGACTAAACGC	AGG	chrX	103482640	103482622	103482645	+	0.694578	1
XIST25	464	Yes	No	1.86863	-3.47993	0.983302	Yes	No	-3	1.04285	1.79185	1.64621	0.983302	1.61872	1.86863	AAACTTGCCCATCTGGGCTG	TGG	chrX	103482770	103482764	103482787	-	0.499895	1
XIST225	150	Yes	No	2.82407	-2.76022	1.12486	Yes	No	-3	1.18073	1.39233	2.51061	1.12486	2.82407	1.64396	TCAAAACGTCAAAAATCTCG	TGG	chrX	103483084	103483066	103483089	+	0.576997	1
XIST137	1616	Yes	No	2.80057	-1.64453	1.01438	Yes	No	-3	1.03162	1.14976	2.76086	1.01438	2.80057	1.18612	CCTTGTGCCACTCGAAGCTG	AGG	chrX	103481618	103481612	103481635	-	0.606253	1
XIST15	338	Yes	No	2.63438	-4.28957	1.04947	Yes	No	-3	1.04947	1.99252	2.18596	1.20513	2.63438	2.09109	GTTTATATATTCTTGCCCAT	CGG	chrX	103482896	103482890	103482913	-	0.467646	1
XIST236	313	Yes	No	2.60893	-4.13505	0.819079	Yes	No	-3	0.819079	2.60893	1.93601	0.991951	1.92042	2.13692	ATATATAAACAATGAAAGAA	AGG	chrX	103482921	103482903	103482926	+	0.515717	1
XIST26	506	Yes	No	1.58919	-1.62597	0.775064	Yes	No	-3	0.946599	1.58919	1.47926	0.775064	1.14652	1.50432	TTTTCTTCTCCTTAGCCCAT	CGG	chrX	103482728	103482722	103482745	-	0.456209	1
XIST49	739	Yes	No	2.20601	-3.30422	0.804398	Yes	No	-3	1.02151	1.55368	2.20601	0.804398	1.77451	1.58709	GCGCTTGGTGGATGGAAATA	TGG	chrX	103482495	103482489	103482512	-	0.328317	1
XIST683	9806	Yes	No	2.74853	-1.64868	0.745758	Yes	No	-0.104577	1.11089	1.1503	2.74853	0.745758	2.04974	1.27786	TATTCCCTTTGACGATCCCT	AGG	chrX	103469737	103469731	103469754	-	0.532131	1
XIST105	1280	Yes	No	2.47719	-2.55594	0.830944	Yes	No	-3	0.858835	1.55637	2.47719	0.830944	2.0584	1.33666	CGGCTCGGGGGCTCCACCCG	AGG	chrX	103481954	103481948	103481971	-	0.489836	1
XIST404	2168	No	No	1.65958	-0.421631	0.850297	No	No	-3	1.19286	0.859317	1.65958	0.850297	1.41114	1.02504	AGTCACCACTTATACCCAGT	AGG	chrX	103481066	103481048	103481071	+	0.717322	1
XIST90	1182	Yes	No	2.30627	-1.91068	0.608052	Yes	No	-3	0.975905	1.23067	2.30627	0.608052	1.40233	1.20102	TCAGCGTGGGTGTGGGGATT	GGG	chrX	103482052	103482046	103482069	-	0.284572	1
XIST79	1150	Yes	Yes	2.50349	-2.55069	0.65514	Yes	No	-3	1.27399	1.33623	2.50349	0.65514	1.64013	1.70234	CGCGGAAGCCGCAGAGGACT	AGG	chrX	103482084	103482078	103482101	-	0.368753	1
XIST311	953	Yes	No	1.65598	-2.48723	0.798385	Yes	No	-3	0.881075	1.59095	1.65598	0.798385	1.32211	1.40174	CTCCTCGGTGTCCTAATTCT	TGG	chrX	103482281	103482263	103482286	+	0.331452	1
XIST713	5138	No	No	2.48327	-0.972081	0.593847	No	No	-0.790485	0.995688	1.03904	2.48327	0.593847	1.47468	1.03456	AGTTAGAAAGATGTGACCTG	GGG	chrX	103478096	103478078	103478101	+	0.728971	1
XIST112	1356	Yes	No	2.74258	-3.24071	1.19955	Yes	No	-3	1.19955	1.53053	2.19009	1.25227	2.74258	1.83595	GGTCGTACAGGAAAAGATGG	CGG	chrX	103481878	103481872	103481895	-	0.705074	1
XIST151	1846	Yes	No	2.21406	-1.74483	0.741212	Yes	No	-3	0.797731	1.46872	2.21406	0.741212	1.64109	1.17165	TTCGAAGTGCCTGCCCAGGT	CGG	chrX	103481388	103481382	103481405	-	0.472881	1
XIST358	1600	Yes	No	1.82796	-1.66434	0.721404	Yes	No	-3	0.808807	1.42653	1.82796	0.721404	1.3187	1.15379	AGCTTCGAGTGGCACAAGGT	AGG	chrX	103481634	103481616	103481639	+	0.607304	1
XIST391	2017	Yes	No	2.86557	-2.69448	0.837168	Yes	No	-3	0.837168	1.64144	2.31774	1.23636	2.86557	1.37416	TAAGAGACTATGAACGCAAG	CGG	chrX	103481217	103481199	103481222	+	0.627743	1
XIST313	968	Yes	No	1.90158	-2.61293	0.74955	Yes	No	-3	1.0696	1.35613	1.90158	0.74955	1.42533	1.45052	ATCCAGTCCGCTGTGCTCCT	CGG	chrX	103482266	103482248	103482271	+	0.427598	1
XIST337	1299	Yes	No	2.2713	-2.10347	0.573591	Yes	No	-3	1.02247	1.24115	2.2713	0.573591	1.3028	1.26903	TACACACCAGAACAAAGATT	GGG	chrX	103481935	103481917	103481940	+	0.55516	1
XIST319	1106	Yes	No	1.50414	-1.90344	0.797541	Yes	No	-3	1.09112	1.24602	1.50414	0.797541	1.19962	1.35956	ACACTAATACGAGCACTCCT	TGG	chrX	103482128	103482110	103482133	+	0.539635	1
XIST16	339	Yes	No	2.07247	-3.82159	0.850347	Yes	No	-3	1.07803	1.84959	2.07247	0.850347	1.76232	1.99391	TTTATATATTCTTGCCCATC	GGG	chrX	103482895	103482889	103482912	-	0.352675	1
XIST82	1157	Yes	No	2.21241	-3.00306	0.659025	Yes	No	-3	1.04396	1.46085	2.21241	0.659025	1.45803	1.52507	GCCGCAGAGGACTAGGGGAT	AGG	chrX	103482077	103482071	103482094	-	0.533728	1
XIST139	1629	Yes	No	2.10166	-1.64246	0.802994	Yes	No	-3	0.985407	1.16645	2.10166	0.802994	1.68762	1.14943	GAAGCTGAGGCAAGGCTAAG	TGG	chrX	103481605	103481599	103481622	-	0.552669	1
XIST65	1031	Yes	No	1.94207	-2.01656	0.95629	Yes	No	-3	0.95629	1.28322	1.91633	1.01343	1.94207	1.22713	AAAGGCTTTCTTTATATGTG	CGG	chrX	103482203	103482197	103482220	-	0.574486	1
XIST331	1230	Yes	No	1.98081	-1.60963	0.959731	Yes	No	-3	1.02492	1.14418	1.98081	0.959731	1.90104	1.17269	CTGAGCAGCCCTTAAAGCCA	CGG	chrX	103482004	103481986	103482009	+	0.571049	1
XIST395	2078	No	No	2.19229	-1.20538	1.03651	No	No	-3	1.1866	0.963144	2.11507	1.03651	2.19229	1.14287	AACAATACAAAGGAATGGAA	CGG	chrX	103481156	103481138	103481161	+	0.582531	1
XIST302	838	Yes	No	1.77644	-2.76417	0.846216	Yes	No	-3	0.846216	1.77644	1.43377	0.971202	1.39248	1.50326	AAGTCGTTTTTCTAAGCCAT	AGG	chrX	103482396	103482378	103482401	+	0.538934	1
XIST338	1300	Yes	No	2.12275	-2.0529	0.78034	Yes	No	-3	0.928355	1.32869	2.12275	0.78034	1.65647	1.23349	CTACACACCAGAACAAAGAT	TGG	chrX	103481934	103481916	103481939	+	0.454462	1
XIST58	906	Yes	No	1.96348	-3.45329	1.00469	Yes	No	-3	1.00469	1.6073	1.87484	1.04728	1.96348	1.61484	AGAGCCCGCGTCCGCCATTA	TGG	chrX	103482328	103482322	103482345	-	0.319899	1
XIST1094	9551	Yes	No	2.08047	-1.49273	0.660993	Yes	No	-0.379864	0.983631	1.14152	2.08047	0.660993	1.37518	1.12284	GCAATCCTTCTTCTTGAGGC	AGG	chrX	103470889	103470871	103470894	+	0.474014	1
XIST54	869	Yes	No	1.60372	-3.07951	0.956265	Yes	No	-3	1.07264	1.47947	1.60372	0.956265	1.53358	1.58694	ACTTTGCTCTTAAACTGAGT	GGG	chrX	103482365	103482359	103482382	-	0.590793	1
XIST512	2992	No	No	2.02981	-0.516607	0.723609	No	No	0	1.13294	0.860734	2.02981	0.723609	1.46879	0.975157	ggggcagggctggactggat	tgg	chrX	103480242	103480224	103480247	+	0.286852	1
XIST309	908	Yes	No	2.47172	-3.76797	0.971282	Yes	No	-3	0.971282	1.78722	2.00145	1.23497	2.47172	1.73589	GTATCACGCAGAAGCCATAA	TGG	chrX	103482326	103482308	103482331	+	0.491911	1
XIST308	905	Yes	No	1.99876	-3.6196	0.901316	Yes	No	-3	0.901316	1.85324	1.99876	0.937452	1.87374	1.67035	TCACGCAGAAGCCATAATGG	CGG	chrX	103482329	103482311	103482334	+	0.738121	1
XIST353	1558	Yes	No	2.62073	-2.46215	1.02443	Yes	No	-3	1.02443	1.31479	2.05644	1.2744	2.62073	1.34691	AATGCACCAAGTGTACCCTC	GGG	chrX	103481676	103481658	103481681	+	0.646858	1
XIST394	2077	Yes	No	2.04909	-1.74373	0.774852	Yes	No	-3	1.12544	1.17163	2.04909	0.774852	1.58774	1.3186	ACAATACAAAGGAATGGAAC	GGG	chrX	103481157	103481139	103481162	+	0.520193	1
XIST381	1848	Yes	No	2.03261	-1.58141	0.987842	Yes	No	-3	1.09259	1.13973	2.03261	0.987842	2.00789	1.24526	AAGCATGCGCTCTCCCGACC	TGG	chrX	103481386	103481368	103481391	+	0.368498	1
XIST440	7615	No	No	2.05627	-0.928971	0.731973	No	No	-0.578396	0.919975	1.11629	2.05627	0.731973	1.50513	1.02696	CTGATTTTGGGACTCTTAAT	AGG	chrX	103475619	103475613	103475636	-	0.209269	1
XIST330	1229	No	No	1.87514	-0.675527	0.784234	No	No	-3	0.845666	1.17672	1.87514	0.784234	1.47055	0.995109	TGAGCAGCCCTTAAAGCCAC	GGG	chrX	103482005	103481987	103482010	+	0.531334	1
XIST563	8298	No	No	2.02933	-0.795505	0.6885	No	No	0	1.07016	1.00439	2.02933	0.6885	1.39719	1.07485	ATATTGCAGGCAAGTAGCTC	AGG	chrX	103474936	103474930	103474953	-	0.404117	1
XIST1066	9131	Yes	No	2.04125	-1.49558	0.764981	Yes	No	-0.581699	1.02164	1.12317	2.04125	0.764981	1.56152	1.14748	CCAAAAAAGACCTAAGTACT	CGG	chrX	103474103	103474085	103474108	+	0.556112	1
XIST411	2250	Yes	No	1.99483	-1.68863	0.667143	Yes	No	-3	1.0292	1.15888	1.99483	0.667143	1.33084	1.19273	AATAGTCATGGGGTAGATTT	TGG	chrX	103480984	103480966	103480989	+	0.212933	1
XIST670	4682	No	No	2.19954	-1.22311	0.490289	No	No	-0.457175	0.6742	1.69799	2.19954	0.490289	1.07841	1.14479	AAAGTGAAATTCCATGACTC	TGG	chrX	103478552	103478534	103478557	+	0.565892	1
XIST412	2260	Yes	No	1.97465	-1.52921	0.8187	Yes	No	-3	0.955117	1.1826	1.97465	0.8187	1.61665	1.12952	CAACCCCAGCAATAGTCATG	GGG	chrX	103480974	103480956	103480979	+	0.697926	1
XIST335	1285	No	No	1.89114	-1.08704	0.852568	No	No	-3	0.975037	1.08244	1.89114	0.852568	1.61232	1.05542	AAGATTGGGCTGTCGAGCCT	CGG	chrX	103481949	103481931	103481954	+	0.494089	1
XIST115	1387	Yes	No	1.92671	-2.12384	0.788802	Yes	No	-3	1.10335	1.24565	1.92671	0.788802	1.51979	1.37439	CTTGGTGCGGTATAACGCAA	AGG	chrX	103481847	103481841	103481864	-	0.599221	1
XIST488	2947	No	No	1.02453	0	0.46273	No	No	0	0.46273	1	1.02453	0.746189	0.764496	0.46273	aggggcaggggtaggggctg	ggg	chrX	103480287	103480269	103480292	+	0.250061	1
XIST149	1793	Yes	No	1.83212	-1.3628	0.845397	Yes	No	-3	0.845397	1.30105	1.83212	0.959468	1.75787	1.0999	ATAAGGACGTGAGTTTCGCT	TGG	chrX	103481441	103481435	103481458	-	0.582014	1
XIST393	7011	No	No	1.97657	-1.05442	0.925428	No	No	-0.234331	0.925428	1.04107	1.97657	0.986918	1.95071	0.963431	ACTTCCTTAGCACCTTCAGC	AGG	chrX	103476223	103476217	103476240	-	0.544118	1
XIST852	7011	No	No	1.05656	0	1.02827	No	No	-0.234331	1.17804	0.896875	0.816541	1.02827	0.839624	1.05656	TTATTATCACTTCCTGCTGA	AGG	chrX	103476223	103476205	103476228	+	0.551065	1
XIST360	1611	No	No	1.54476	-1.18211	0.959716	No	No	-3	0.959716	1.1157	1.52774	1.01114	1.54476	1.07076	AGCCTTGCCTCAGCTTCGAG	TGG	chrX	103481623	103481605	103481628	+	0.590261	1
XIST537	3130	No	No	1.65441	-0.348787	0.57218	No	No	-0.537602	0.632295	1.37068	1.65441	0.57218	0.946618	0.866674	ATGGGCTGTCTCAGTCTTAT	AGG	chrX	103480104	103480086	103480109	+	0.298573	1
XIST329	1228	Yes	No	1.93127	-2.53504	0.898828	Yes	No	-3	1.00937	1.33298	1.93127	0.898828	1.73588	1.34547	GAGCAGCCCTTAAAGCCACG	GGG	chrX	103482006	103481988	103482011	+	0.748486	1
XIST383	1907	Yes	Yes	1.85365	-2.80817	0.957771	Yes	No	-3	1.02375	1.40559	1.85365	0.957771	1.77537	1.43898	GCAGCCTCGGTCTCTCGAAT	CGG	chrX	103481327	103481309	103481332	+	0.474325	1
XIST59	922	Yes	No	2.28829	-2.82855	1.11394	Yes	No	-3	1.11394	1.40982	1.85177	1.23573	2.28829	1.57045	ATTATGGCTTCTGCGTGATA	CGG	chrX	103482312	103482306	103482329	-	0.534042	1
XIST825	11739	Yes	No	2.04423	-1.89504	0.717106	Yes	No	-1.11351	1.1093	1.1983	2.04423	0.717106	1.46593	1.32928	CCGTCCGGTCAGGATTCAAG	TGG	chrX	103466552	103466546	103466569	-	0.630731	1
XIST979	13093	No	No	1.80738	-0.916747	1.0008	No	No	-0.308919	1.02049	0.899556	1.80594	1.0008	1.80738	0.917989	AAGGCTGTGATGCTTCACTG	TGG	chrX	103465198	103465192	103465215	-	0.779799	1
XIST127	1541	No	No	1.90998	-0.968705	0.816314	No	No	-3	1.29176	0.977722	1.90998	0.816314	1.55914	1.26298	GGCGGGCTTTAGCTACTTGG	CGG	chrX	103481693	103481687	103481710	-	0.42102	1
XIST110	1344	Yes	No	2.36147	-1.72192	0.929938	Yes	No	-3	0.929938	1.25373	1.89814	1.2441	2.36147	1.16589	ATAGGACATTTAGGTCGTAC	AGG	chrX	103481890	103481884	103481907	-	0.523209	1
XIST131	1564	No	No	2.00367	-0.458615	0.558082	No	No	-3	1.53858	0.910319	2.00367	0.558082	1.11821	1.40059	GCTTTGCCCGAGGGTACACT	TGG	chrX	103481670	103481664	103481687	-	0.483085	1
XIST314	999	Yes	No	1.86528	-2.42439	0.700471	Yes	No	-3	0.862388	1.57018	1.86528	0.700471	1.30657	1.35411	TTTAGCTAGCGCAGCGCAAT	TGG	chrX	103482235	103482217	103482240	+	0.354835	1
XIST100	1260	Yes	No	2.03602	-2.24258	0.716382	Yes	No	-3	1.03253	1.26901	2.03602	0.716382	1.45857	1.31029	CTCAGAAGTCTATAAAATGG	CGG	chrX	103481974	103481968	103481991	-	0.628656	1
XIST915	12620	Yes	No	2.26195	-2.31568	1.0929	Yes	No	-0.241088	1.57151	1.19535	2.06968	1.0929	2.26195	1.8785	AATGGTTTGGGGACAAAATG	AGG	chrX	103465671	103465665	103465688	-	0.535293	1
XIST631	9234	No	No	3.03269	-1.22641	1.40651	No	No	-0.413413	1.43715	0.871047	2.15618	1.40651	3.03269	1.25182	acatggtgctcagacaacaa	tgg	chrX	103474000	103473994	103474017	-	0.628303	1
XIST715	5140	Yes	No	2.59905	-1.60557	0.857497	Yes	No	-0.790485	0.857497	1.33358	1.89418	1.37212	2.59905	1.14354	TCAGTTAGAAAGATGTGACC	TGG	chrX	103478094	103478076	103478099	+	0.578278	1
XIST409	2239	Yes	Yes	2.14366	-2.03464	0.922332	Yes	No	-3	0.922332	1.33258	1.96402	1.09147	2.14366	1.22908	GGTAGATTTTGGAAGAAGGT	AGG	chrX	103480995	103480977	103481000	+	0.473072	1
XIST186	2785	No	No	1.61966	-0.098256	0.696558	No	No	-0.712198	0.897008	0.969616	1.61966	0.696558	1.12819	0.869753	TCTGTGTGTTCTTGCCTTTA	TGG	chrX	103480449	103480443	103480466	-	0.138428	1
XIST822	6769	No	No	1.98327	-0.992442	0.895741	No	No	-0.347754	0.895741	0.979374	1.88595	1.0516	1.98327	0.877266	AGATAAACGGTATCCCTTGC	AGG	chrX	103476465	103476447	103476470	+	0.430069	1
XIST306	898	No	No	1.82629	-0.679281	0.686017	No	No	-3	0.993335	1.00463	1.82629	0.686017	1.25287	0.997933	GAAGCCATAATGGCGGACGC	GGG	chrX	103482336	103482318	103482341	+	0.566864	1
XIST152	1847	No	No	1.47111	-0.971377	0.757885	No	No	-3	0.903484	1.14501	1.47111	0.757885	1.11493	1.0345	TCGAAGTGCCTGCCCAGGTC	GGG	chrX	103481387	103481381	103481404	-	0.435818	1
XIST380	1847	No	No	1.27622	-1.63213	0.987892	No	No	-3	0.987892	1.25128	1.14727	1.1124	1.27622	1.23613	AGCATGCGCTCTCCCGACCT	GGG	chrX	103481387	103481369	103481392	+	0.48837	1
XIST162	2049	Yes	No	1.82259	-1.53204	0.908648	Yes	No	-3	1.35518	1.07418	1.82259	0.908648	1.65609	1.45571	TTACAGTGCTCTATACGTGG	CGG	chrX	103481185	103481179	103481202	-	0.711469	1
XIST1183	15246	No	No	1.90453	-0.0176448	0.200343	No	No	0	0.304273	0.842463	1.90453	0.200343	0.381561	0.256339	gacatggtctcataaagccc	agg	chrX	103463045	103463039	103463062	-	0.591835	1
XIST221	5082	No	No	1.81089	-0.582682	0.704475	No	No	-0.274905	1.00751	0.978368	1.81089	0.704475	1.27573	0.985714	TCAAGGCATTGGCCATTAAA	GGG	chrX	103478152	103478146	103478169	-	0.401965	1
XIST712	5082	No	No	1.18081	-0.436011	0.898086	No	No	-0.274905	0.898086	1.0555	1.16231	1.01592	1.18081	0.947934	TAGTATTCTACCCCCTTTAA	TGG	chrX	103478152	103478134	103478157	+	0.199911	1
XIST324	1214	Yes	No	2.05247	-1.7218	0.934824	Yes	No	-3	1.35055	1.13715	2.05247	0.934824	1.9187	1.53577	GCCACGGGGGACCGCGCCAG	GGG	chrX	103482020	103482002	103482025	+	0.541373	1
XIST359	1604	Yes	Yes	2.40074	-2.65879	1.02327	Yes	No	-3	1.02327	1.36724	1.99661	1.20241	2.40074	1.39905	CCTCAGCTTCGAGTGGCACA	AGG	chrX	103481630	103481612	103481635	+	0.600971	1
XIST354	1559	Yes	Yes	2.10472	-3.00988	1.03889	Yes	No	-3	1.03889	1.45941	1.6747	1.25677	2.10472	1.51616	TAATGCACCAAGTGTACCCT	CGG	chrX	103481675	103481657	103481680	+	0.541427	1
XIST334	1284	Yes	No	1.81274	-2.12932	0.969895	Yes	No	-3	1.09161	1.24665	1.81274	0.969895	1.75816	1.36085	AGATTGGGCTGTCGAGCCTC	GGG	chrX	103481950	103481932	103481955	+	0.472179	1
XIST962	7988	Yes	No	1.95546	-1.50321	0.583073	Yes	No	-0.119186	0.795511	1.41385	1.95546	0.583073	1.14017	1.12473	GCCATATGAAGTGAGTAAAC	TGG	chrX	103475246	103475228	103475251	+	0.506483	1
XIST554	3272	Yes	No	1.67191	-1.37342	0.77206	Yes	No	-0.8041	0.892111	1.23491	1.67191	0.77206	1.29082	1.10168	ACTCTGTAAGTCAGTATGGA	GGG	chrX	103479962	103479944	103479967	+	0.563926	1
XIST406	2195	Yes	No	1.78856	-1.90224	0.867043	Yes	No	-3	0.867043	1.38347	1.78856	0.970942	1.73659	1.19953	TTTGTGATCCACTATGACTC	TGG	chrX	103481039	103481021	103481044	+	0.533253	1
XIST60	954	Yes	No	1.69211	-3.09617	1.11164	Yes	No	-3	1.12864	1.48898	1.52217	1.11164	1.69211	1.68052	AGCCAGTTACGCCAAGAATT	AGG	chrX	103482280	103482274	103482297	-	0.343358	1
XIST96	1225	No	No	1.36893	-0.915971	1	No	No	-3	1	1.02453	1.36893	1	1.36893	1.02453	ACCCCTGGCGCGGTCCCCCG	TGG	chrX	103482009	103482003	103482026	-	0.564434	1
XIST881	7406	No	No	1.80308	-0.951684	0.676587	No	No	-0.363512	0.676587	1.25804	1.80308	0.708331	1.27718	0.851171	GGTATGCAAAGAGAGCACAC	AGG	chrX	103475828	103475810	103475833	+	0.783625	1
XIST91	1186	No	No	1.97983	-0.954669	0.695122	No	No	-3	0.695122	1.25868	1.97983	0.729007	1.44331	0.874934	CGTGGGTGTGGGGATTGGGC	AGG	chrX	103482048	103482042	103482065	-	0.375394	1
XIST540	3158	Yes	No	1.82946	-1.98222	0.80089	Yes	No	-0.537602	0.80183	1.51962	1.82946	0.80089	1.4652	1.21847	TCTAGAAGTCAGTATGGAGG	GGG	chrX	103480076	103480058	103480081	+	0.622871	1
XIST530	3056	No	No	1.73838	-1.28522	0.837911	No	No	-1.284	0.837911	1.30009	1.73838	0.900808	1.56595	1.08936	CTCTAAGTAGAAGTGGGCTT	GGG	chrX	103480178	103480160	103480183	+	0.441932	1
XIST378	1843	No	No	1.73278	-1.23536	0.774432	No	No	-3	0.900703	1.20014	1.73278	0.774432	1.34192	1.08097	TGCGCTCTCCCGACCTGGGC	AGG	chrX	103481391	103481373	103481396	+	0.379885	1
XIST116	1388	Yes	No	1.64247	-2.10482	0.802534	Yes	No	-3	1.09125	1.24122	1.64247	0.802534	1.31814	1.35448	TTGGTGCGGTATAACGCAAA	GGG	chrX	103481846	103481840	103481863	-	0.543655	1
XIST639	9264	Yes	No	1.62824	-2.00122	0.839876	Yes	No	-0.578396	0.947724	1.29072	1.62824	0.839876	1.36752	1.22325	ttcgtctatcttgtgggtcc	tgg	chrX	103473970	103473964	103473987	-	0.389279	1
XIST163	2096	Yes	No	1.87628	-1.45979	1.04108	Yes	No	-3	1.06352	1.11732	1.80223	1.04108	1.87628	1.18829	CATTCCTTTGTATTGTTCAG	TGG	chrX	103481138	103481132	103481155	-	0.469092	1
XIST63	978	Yes	No	1.94449	-2.73091	0.806363	Yes	No	-3	0.806363	1.71723	1.75211	1.1098	1.94449	1.38471	CACCGAGGAGCACAGCGGAC	TGG	chrX	103482256	103482250	103482273	-	0.483899	1
XIST1221	11005	Yes	No	1.96283	-1.65806	0.781527	Yes	No	-0.453457	1.17022	1.1518	1.96283	0.781527	1.534	1.34787	AAAGACACACAaaggaaaga	agg	chrX	103467286	103467268	103467291	+	0.466064	1
XIST78	1144	Yes	No	1.95293	-2.93201	0.998546	Yes	No	-3	0.998546	1.44069	1.70527	1.14523	1.95293	1.43859	GTGTTGCGCGGAAGCCGCAG	AGG	chrX	103482090	103482084	103482107	-	0.633389	1
XIST155	1915	Yes	No	2.19432	-2.1847	1.02617	Yes	No	-3	2.16109	1.01538	1.80237	1.02617	1.84954	2.19432	GGATCCGATTCGAGAGACCG	AGG	chrX	103481319	103481313	103481336	-	0.711705	1
XIST655	4549	No	No	1.74838	-0.8006	0.884213	No	No	-0.38405	0.954675	1.05277	1.74838	0.884213	1.54594	1.00506	TCTGGAACTCAGTATGGAGG	GGG	chrX	103478685	103478667	103478690	+	0.61989	1
XIST73	1072	Yes	Yes	2.24505	-3.75394	1.17915	Yes	No	-3	1.17915	1.86288	1.73304	1.29544	2.24505	2.19661	GATTTGTGGTAGCATTTGCG	GGG	chrX	103482162	103482156	103482179	-	0.70692	1
XIST864	7185	Yes	No	1.71762	-2.25579	0.774827	Yes	No	-0.211125	1.00461	1.2706	1.71762	0.774827	1.33086	1.27646	GATGTAAAATCCAACTCCAA	AGG	chrX	103476049	103476031	103476054	+	0.602166	1
XIST1512	14130	No	No	1.79243	0	0.592435	No	No	0	1.03694	0.801806	1.79243	0.592435	1.0619	0.831424	GTACATATTATTCTCAAGTG	TGG	chrX	103464161	103464143	103464166	+	0.616411	1
XIST94	1210	No	No	3.2091	-2.1466	1.6941	Yes	Yes	-3	1.6941	1.20904	1.77359	1.80939	3.2091	2.04822	TGTGTGTGCATATGGACCCC	TGG	chrX	103482024	103482018	103482041	-	0.566491	1
XIST256	5415	No	No	1.95317	-0.944282	0.942843	No	No	0	1.23398	0.791709	1.95317	0.942843	1.84153	0.976956	CCATACCCTCATACCCTAAT	GGG	chrX	103477819	103477813	103477836	-	0.440091	1
XIST1312	11694	No	No	1.73541	0	0.570162	No	No	0	1.01244	0.800763	1.73541	0.570162	0.989465	0.810725	TTTGTCTTAGATTATTTCTC	AGG	chrX	103466597	103466579	103466602	+	0.325638	1
XIST164	2116	No	No	1.26389	0	0.554871	No	No	-3	0.66566	0.98034	1.26389	0.554871	0.701295	0.652573	TGGCTAGTCTACTTACACCT	TGG	chrX	103481118	103481112	103481135	-	0.544312	1
XIST508	2987	No	No	1.76227	-1.13093	0.627737	No	No	0	0.627737	1.30883	1.76227	0.845738	1.49042	0.821601	agggctggactggattgggt	tgg	chrX	103480247	103480229	103480252	+	0.456897	1
XIST1000	8370	No	No	1.56814	-0.637237	0.81997	No	No	-0.0644927	0.81997	1.0223	1.56814	0.991706	1.55513	0.838252	AAGTGCTAAGCTTCCTTCTC	AGG	chrX	103474864	103474846	103474869	+	0.4158	1
XIST72	1071	Yes	No	1.71778	-1.33569	0.882753	Yes	No	-3	1.0043	1.09666	1.71778	0.882753	1.51637	1.10138	TGATTTGTGGTAGCATTTGC	GGG	chrX	103482163	103482157	103482180	-	0.355884	1
XIST362	6603	No	No	3.33926	-1.19168	1.82521	No	Yes	0	1.94825	0.682588	1.82952	1.82521	3.33926	1.32985	AAGACTTAATATTTGCATAA	AGG	chrX	103476631	103476625	103476648	-	0.329628	1
XIST1090	9488	No	No	1.75291	-0.720389	0.925377	No	No	0	1.14682	0.68912	1.75291	0.925377	1.6221	0.790297	GCCAGAGTCTGATGTAACGG	AGG	chrX	103473746	103473728	103473751	+	0.688691	1
XIST1009	8448	No	No	1.86966	-0.513196	0.78264	No	No	-0.364516	1.04167	0.965716	1.86966	0.78264	1.46327	1.00595	CAGTAGCAATATACAAAATC	GGG	chrX	103474786	103474768	103474791	+	0.47916	1
XIST1314	11727	No	No	1.68978	-0.46178	0.847478	No	No	-0.659556	1.18124	0.94731	1.68978	0.847478	1.43205	1.119	CCACTTGAATCCTGACCGGA	CGG	chrX	103466564	103466546	103466569	+	0.621145	1
XIST154	1894	No	No	1.42764	-2.22511	0.887091	No	No	-3	0.887091	1.42764	1.2898	1.07409	1.38537	1.26645	ACTGAAGTGTTGGATGATGT	CGG	chrX	103481340	103481334	103481357	-	0.6742	1
XIST706	9970	No	No	1.87413	-0.460486	0.661046	No	No	-0.101275	0.856403	1.11347	1.87413	0.661046	1.23889	0.953582	GAGAAAAGCTGCTGCAATAG	TGG	chrX	103469429	103469423	103469446	-	0.463731	1
XIST53	868	Yes	No	1.55931	-1.59446	0.836738	Yes	No	-3	1.10748	1.14136	1.55931	0.836738	1.30473	1.26403	GACTTTGCTCTTAAACTGAG	TGG	chrX	103482366	103482360	103482383	-	0.644242	1
XIST166	2165	No	No	1.89145	-1.21419	0.838739	No	No	-3	0.838739	1.28354	1.73016	1.09322	1.89145	1.07656	AAGCGGTTCTCTAAGCCTAC	TGG	chrX	103481069	103481063	103481086	-	0.438684	1
XIST413	2261	No	No	1.44767	-1.19007	0.923796	No	No	-3	0.923796	1.15997	1.43563	1.00839	1.44767	1.07158	GCAACCCCAGCAATAGTCAT	GGG	chrX	103480973	103480955	103480978	+	0.557592	1
XIST170	2199	Yes	No	1.65442	-1.36192	0.664816	Yes	No	-3	0.995919	1.14488	1.65442	0.664816	1.09989	1.14021	GACTTTGGCCAGAGTCATAG	TGG	chrX	103481035	103481029	103481052	-	0.525829	1
XIST556	3273	No	No	1.75255	-0.302143	0.441933	No	No	-0.74958	0.776785	1.34055	1.75255	0.441933	0.774508	1.04132	GACTCTGTAAGTCAGTATGG	AGG	chrX	103479961	103479943	103479966	+	0.602654	1
XIST325	1215	Yes	Yes	2.43258	-3.37575	1.17444	Yes	No	-3	1.17444	1.57271	1.631	1.49147	2.43258	1.84705	AGCCACGGGGGACCGCGCCA	GGG	chrX	103482019	103482001	103482024	+	0.499024	1
XIST95	1215	No	No	1.29101	-0.667425	0.770898	No	No	-3	1.08274	1.16961	1.29101	0.770898	0.995236	1.26639	GTGCATATGGACCCCTGGCG	CGG	chrX	103482019	103482013	103482036	-	0.653617	1
XIST833	6847	No	No	1.74032	-0.381044	0.538484	No	No	-0.0609802	1.0323	0.954325	1.74032	0.538484	0.937134	0.985154	GGAGTATGGCCTTTGTTTAC	TGG	chrX	103476387	103476369	103476392	+	0.265796	1
XIST99	1257	Yes	No	1.75536	-1.5331	1.11038	Yes	No	-3	1.11038	1.13036	1.51571	1.15811	1.75536	1.25512	CTGCTCAGAAGTCTATAAAA	TGG	chrX	103481977	103481971	103481994	-	0.406266	1
XIST75	1101	Yes	No	1.69881	-2.80211	0.913932	Yes	No	-3	0.913932	1.69881	1.52933	0.917705	1.40347	1.55259	TAGCCGGAAGTAGAAAGCCA	AGG	chrX	103482133	103482127	103482150	-	0.641233	1
XIST739	5416	No	No	1.52886	-0.556436	0.855942	No	No	-0.0856568	1.04725	0.973247	1.52886	0.855942	1.30862	1.01923	CCCTTGATTGTCACCCATTA	GGG	chrX	103477818	103477800	103477823	+	0.258364	1
XIST764	5796	No	No	1.80293	-0.7967	0.335399	No	No	0	0.335399	1.80293	1.69118	0.390002	0.659563	0.6047	caggctagatcctgagctca	agg	chrX	103477438	103477420	103477443	+	0.569488	1
XIST1302	11664	No	No	1.76073	-0.251434	0.605637	No	No	-0.0777937	0.611051	1.30996	1.76073	0.605637	1.06636	0.800453	GGTGTGAGGAACGGCTCCAC	GGG	chrX	103466627	103466609	103466632	+	0.517632	1
XIST445	2720	No	No	1.72077	-0.799794	0.985182	No	No	-1.60206	1.07389	0.962264	1.72077	0.985182	1.69527	1.03336	TATAACAGTAAGTCTGATAG	AGG	chrX	103480514	103480496	103480519	+	0.503058	1
XIST747	5545	No	No	1.61988	0	0.670167	No	No	0	0.842032	0.923484	1.61988	0.670167	1.08559	0.777603	TCTCTCAAACCACCACACGG	tgg	chrX	103477689	103477671	103477694	+	0.679734	1
XIST273	5545	No	No	0.979068	0	0.885269	No	No	0	0.885269	0.979068	0.827763	0.987811	0.817674	0.866739	agagctacagccccaCCGTG	TGG	chrX	103477689	103477683	103477706	-	0.694403	1
XIST446	2758	No	No	1.70767	-0.268537	0.620609	No	No	-0.712198	0.95145	0.956424	1.70767	0.620609	1.05979	0.909989	CACACAGAAAGTTGAAATGT	AGG	chrX	103480476	103480458	103480481	+	0.574053	1
XIST103	1267	Yes	No	1.88844	-1.49939	0.59529	Yes	No	-3	1.02766	1.26961	1.88844	0.59529	1.12417	1.30473	GTCTATAAAATGGCGGCTCG	GGG	chrX	103481967	103481961	103481984	-	0.521304	1
XIST97	1233	Yes	No	1.64213	-2.215	0.800047	Yes	No	-3	1.16983	1.26428	1.64213	0.800047	1.31378	1.47899	CGCGGTCCCCCGTGGCTTTA	AGG	chrX	103482001	103481995	103482018	-	0.040194	1
XIST1033	13777	No	No	1.67972	-0.983382	0.763524	No	No	-0.304518	0.994462	1.04237	1.67972	0.763524	1.28251	1.0366	TAATACAAGAACATTTGCCC	AGG	chrX	103464514	103464508	103464531	-	0.616	1
XIST70	1058	No	No	4.10124	-2.2794	1.71303	Yes	Yes	-3	1.71303	1.2096	1.85955	2.2055	4.10124	2.07209	GCGGGATTCGCCTTGATTTG	TGG	chrX	103482176	103482170	103482193	-	0.480429	1
XIST101	1265	No	No	1.49106	-0.678091	0.732571	No	No	-3	0.998378	0.999385	1.49106	0.732571	1.09231	0.997764	AAGTCTATAAAATGGCGGCT	CGG	chrX	103481969	103481963	103481986	-	0.543537	1
XIST372	1778	No	No	1.28871	-1.53602	0.925628	No	No	-3	0.925628	1.22217	1.2811	1.00595	1.28871	1.13127	AGCGAAACTCACGTCCTTAT	GGG	chrX	103481456	103481438	103481461	+	0.418167	1
XIST120	1466	No	No	1.67321	-1.08317	0.774886	No	No	-3	0.774886	1.29226	1.55637	1.07507	1.67321	1.00136	GCTCTTGAATGTGTCTAAGA	TGG	chrX	103481768	103481762	103481785	-	0.590017	1
XIST1117	9798	No	No	1.66095	-0.567016	0.908332	No	No	-0.104577	1.06701	0.913096	1.66095	0.908332	1.50869	0.974286	TCCACCTAGGGATCGTCAAA	GGG	chrX	103469745	103469727	103469750	+	0.547874	1
XIST143	1689	No	No	1.43749	-0.926226	0.714073	No	No	-3	0.961159	1.26874	1.43749	0.714073	1.02647	1.21946	GGGCACAAGTGTGAAAGTGT	TGG	chrX	103481545	103481539	103481562	-	0.675464	1
XIST408	7187	No	No	1.47584	-0.619644	0.795753	No	No	-0.211125	1.03005	0.986859	1.47584	0.795753	1.1744	1.01651	TCCATCATTACCTTTGGAGT	TGG	chrX	103476047	103476041	103476064	-	0.413979	1
XIST1623	16765	No	No	1.97133	-0.946153	1.06778	No	No	0	1.51033	0.527689	1.84619	1.06778	1.97133	0.796984	GTAAAAGGTTTAACGAACAC	AGG	chrX	103461526	103461508	103461531	+	0.644132	1
XIST679	4812	No	No	1.60635	-0.802025	0.756687	No	No	-0.310691	0.775616	1.24735	1.60635	0.756687	1.2155	0.967466	CTTGAGAGATGATACCTCCA	TGG	chrX	103478422	103478404	103478427	+	0.6252	1
XIST807	6555	No	No	1.53544	-0.440391	0.926759	No	No	-0.0920515	1.05214	0.670315	1.53544	0.926759	1.42298	0.705263	CTGGAAATTAAAGAGTGGAA	AGG	chrX	103476679	103476661	103476684	+	0.621158	1
XIST109	1335	Yes	No	1.64485	-1.58943	1.0007	Yes	No	-3	1.0007	1.14039	1.55073	1.0607	1.64485	1.14119	CAATGGATTATAGGACATTT	AGG	chrX	103481899	103481893	103481916	-	0.332562	1
XIST173	2267	No	No	1.519	-0.837343	0.872759	No	No	-3	1.11754	1.01089	1.519	0.872759	1.32572	1.12971	ATCTACCCCATGACTATTGC	TGG	chrX	103480967	103480961	103480984	-	0.348257	1
XIST1098	14558	No	No	1.55957	-0.477879	0.734507	No	No	0	0.872452	1.09814	1.55957	0.734507	1.14552	0.958078	AGTCTACAGTTCTATAAAGC	CGG	chrX	103463733	103463727	103463750	-	0.531743	1
XIST181	2597	No	No	1.70855	-0.740247	1.08591	No	No	-1.42022	1.26422	0.944775	1.57339	1.08591	1.70855	1.1944	GAACATTATGACTGGATGTC	AGG	chrX	103480637	103480631	103480654	-	0.428271	1
XIST126	1538	No	No	1.22148	-0.31615	0.901118	No	No	-3	1.49609	0.72386	1.22148	0.901118	1.1007	1.08296	TTTGGCGGGCTTTAGCTACT	TGG	chrX	103481696	103481690	103481713	-	0.329352	1
XIST160	1993	No	No	2.01989	-0.852392	0.955661	No	No	-3	0.955661	1.06036	1.49784	1.34854	2.01989	1.01335	AAGTATCTAAGGCCATTTCA	AGG	chrX	103481241	103481235	103481258	-	0.544072	1
XIST390	1993	No	No	1.06178	0	0.537824	No	No	-3	1.21841	0.581948	1.06178	0.537824	0.571054	0.70905	TGAGTCAAATGTCCTTGAAA	TGG	chrX	103481241	103481223	103481246	+	0.472435	1
XIST114	1374	No	No	1.49978	-2.53677	0.936264	No	No	-3	0.936264	1.42389	1.49978	0.947951	1.42171	1.33314	GGCGGCTCAAGTTCTTGGTG	CGG	chrX	103481860	103481854	103481877	-	0.640991	1
XIST76	1122	Yes	No	2.27672	-2.16532	0.99786	Yes	No	-3	0.99786	1.25821	1.5642	1.45551	2.27672	1.25552	GGAGTGCTCGTATTAGTGTG	CGG	chrX	103482112	103482106	103482129	-	0.691229	1
XIST122	1495	No	No	1.54383	0	0.7589	No	No	-3	0.973247	0.861416	1.54383	0.7589	1.17161	0.838371	TCATGTGACCTGCCCTCTAG	TGG	chrX	103481739	103481733	103481756	-	0.535125	1
XIST348	1495	No	No	1.39032	-1.81088	1.05905	No	No	-3	1.05905	1.18209	1.30466	1.06566	1.39032	1.2519	CACTGAAAGAAACCACTAGA	GGG	chrX	103481739	103481721	103481744	+	0.625882	1
XIST927	12685	Yes	No	2.36956	-1.33482	1.15059	Yes	No	-0.761954	1.15059	1.09648	1.56887	1.51036	2.36956	1.26161	ATTTCACCAAAGGAACTCCT	GGG	chrX	103465606	103465600	103465623	-	0.62917	1
XIST842	11876	No	No	1.5676	-0.856998	0.95832	No	No	-0.258061	1.13439	1.01415	1.5676	0.95832	1.50226	1.15045	AGAAGAGGAACTGTTTCTAC	AGG	chrX	103466415	103466409	103466432	-	0.525383	1
XIST724	5293	No	No	1.58692	-1.15844	0.83335	No	No	-0.359519	0.99753	1.06927	1.58692	0.83335	1.32246	1.06663	CATAAAGCAAGGGTAGTATT	AGG	chrX	103477941	103477923	103477946	+	0.305632	1
XIST1156	10079	No	No	1.56448	-0.439634	0.810615	No	No	0	0.901631	1.05262	1.56448	0.810615	1.26819	0.949079	TGTATTATATGGCATGAGTA	GGG	chrX	103469320	103469302	103469325	+	0.574152	1
XIST74	1085	No	No	1.1918	-0.690021	1	No	No	-3	1	1	1.1918	1	1.1918	1	ATTTGCGGGGTTGTGCTAGC	CGG	chrX	103482149	103482143	103482166	-	0.526371	1
XIST999	13323	No	No	1.61091	-0.270887	0.92129	No	No	-0.8041	0.92129	0.988142	1.23353	1.30593	1.61091	0.910365	AATAACAGTCCATATACTTA	AGG	chrX	103464968	103464962	103464985	-	0.431219	1
XIST62	973	Yes	Yes	1.54872	-3.13241	0.971008	Yes	No	-3	0.971008	1.54872	1.52181	0.986397	1.50111	1.50382	TAGGACACCGAGGAGCACAG	CGG	chrX	103482261	103482255	103482278	-	0.787216	1
XIST132	1574	No	No	1.33138	-0.577694	0.939474	No	No	-3	1.19951	0.958038	1.33138	0.939474	1.2508	1.14917	AGGGTACACTTGGTGCATTA	TGG	chrX	103481660	103481654	103481677	-	0.488401	1
XIST449	2808	Yes	No	1.54275	-1.39843	0.738651	Yes	No	-1.03621	0.798101	1.38629	1.54275	0.738651	1.13955	1.1064	GCACTATTTGCTGAGTCTTG	AGG	chrX	103480426	103480408	103480431	+	0.54668	1
XIST1520	14451	No	No	1.3984	0	0.125774	No	No	0	0.27057	0.849316	1.3984	0.125774	0.175882	0.229799	TGCATATATACACATATATA	TGG	chrX	103463840	103463822	103463845	+	0.347215	1
XIST189	3177	No	No	1.59847	-0.463635	0.597317	No	No	-0.355561	0.943823	1.01104	1.59847	0.597317	0.954793	0.954243	CATACTGACTTCTAGAGTCA	TGG	chrX	103480057	103480051	103480074	-	0.545475	1
XIST320	1146	Yes	No	1.59492	-2.80615	1.0256	Yes	No	-3	1.12508	1.40407	1.55511	1.0256	1.59492	1.57969	CCCTATCCCCTAGTCCTCTG	CGG	chrX	103482088	103482070	103482093	+	0.699358	1
XIST875	7293	No	No	1.65531	-0.627313	0.80998	No	No	-0.327902	0.80998	1.06006	1.54851	1.06897	1.65531	0.858624	CAGAACCTTTGCTGCCGCAC	AGG	chrX	103475941	103475923	103475946	+	0.459399	1
XIST1246	11219	No	No	1.59896	0	0.641974	No	No	-0.116907	1.14386	0.841131	1.59896	0.641974	1.02649	0.962134	GCATGCAACATGTGACCCAA	AGG	chrX	103467072	103467054	103467077	+	0.579288	1
XIST345	1436	No	No	1.44011	-0.938837	0.800449	No	No	-3	0.800449	1.25454	1.44011	0.942549	1.35738	1.00419	AGAGCATGTGCCACCTCTCC	AGG	chrX	103481798	103481780	103481803	+	0.443329	1
XIST410	2243	No	No	1.52908	-1.1266	0.694327	No	No	-3	1.0184	1.0858	1.52908	0.694327	1.06168	1.10578	ATGGGGTAGATTTTGGAAGA	AGG	chrX	103480991	103480973	103480996	+	0.422587	1
XIST986	8217	No	No	1.52753	-0.512656	0.903573	No	No	0	0.904961	1.06707	1.52753	0.903573	1.38024	0.96566	CCCTAGAATGTGCCAGCAGT	TGG	chrX	103475017	103474999	103475022	+	0.469083	1
XIST551	8217	No	No	1.01286	-0.179303	0.995999	No	No	0	0.995999	0.891317	0.930993	1.08794	1.01286	0.887751	ATTATTCCAATTCCAACTGC	TGG	chrX	103475017	103475011	103475034	-	0.482153	1
XIST976	8103	No	No	1.53596	-0.821778	0.753904	No	No	0	1.04908	1.00884	1.53596	0.753904	1.15797	1.05836	AAATTTATTAATGACACATA	GGG	chrX	103475131	103475113	103475136	+	0.560555	1
XIST227	5119	No	No	1.47512	-0.47259	0.728714	No	No	-0.790485	0.97834	0.977969	1.47512	0.728714	1.07494	0.956786	TACTGTTGGCATGCTGTCAT	GGG	chrX	103478115	103478109	103478132	-	0.506992	1
XIST1186	10307	No	No	1.47429	-0.910526	0.79814	No	No	0	1.04631	1.02376	1.47429	0.79814	1.17669	1.07117	agaattagacacacagacca	agg	chrX	103467984	103467966	103467989	+	0.616462	1
XIST789	6306	No	No	1.38189	-1.07057	0.804821	No	No	0	0.880246	1.19653	1.38189	0.804821	1.11218	1.05324	TTATTAGCAAGCCACAAAAT	GGG	chrX	103476928	103476910	103476933	+	0.517914	1
XIST27	507	No	No	1.40166	-2.55769	0.958761	No	No	-3	0.998222	1.33979	1.40166	0.958761	1.34386	1.33741	TTTCTTCTCCTTAGCCCATC	GGG	chrX	103482727	103482721	103482744	-	0.364886	1
XIST678	9757	No	No	1.45774	-0.548695	0.847698	No	No	-0.0545314	0.978938	0.993047	1.45774	0.847698	1.23572	0.972132	AGATCTCCCCCCAGAATTGT	GGG	chrX	103469786	103469780	103469803	-	0.431246	1
XIST432	7515	No	No	1.40396	0	0.715893	No	No	0	1.05084	0.792067	1.40396	0.715893	1.00508	0.832337	TCCCCTTTACATTATTGCAG	AGG	chrX	103475719	103475713	103475736	-	0.507047	1
XIST1077	9321	No	No	1.4598	-0.413917	0.762154	No	No	-0.192465	0.884654	1.067	1.4598	0.762154	1.1126	0.943925	Cgggatggcaagatggcacg	cgg	chrX	103473913	103473895	103473918	+	0.619739	1
XIST83	1158	Yes	No	1.61501	-3.16445	1.01615	Yes	No	-3	1.01615	1.58935	1.5106	1.05029	1.58658	1.61501	CCGCAGAGGACTAGGGGATA	GGG	chrX	103482076	103482070	103482093	-	0.503369	1
XIST601	8636	No	No	2.23162	-1.04266	0.809775	No	No	-0.192465	0.809775	1.28267	1.57359	1.41817	2.23162	1.03868	TACTGAGGGTGATGAGTCTG	TGG	chrX	103474598	103474592	103474615	-	0.648435	1
XIST144	1731	No	No	1.37228	-2.14861	0.912937	No	No	-3	0.912937	1.37228	1.33951	0.952688	1.27613	1.2528	TAGAAATGTGCATTATTGCT	TGG	chrX	103481503	103481497	103481520	-	0.558597	1
XIST13	294	Yes	No	1.97883	-2.05615	1.15256	Yes	No	-3	1.66989	1.13757	1.7169	1.15256	1.97883	1.89962	GGTTGATACTTGTGTGTGTA	TGG	chrX	103482940	103482934	103482957	-	0.365397	1
XIST282	5583	No	No	1.55304	0	0.71837	No	No	-0.0624821	0.951006	0.866372	1.55304	0.71837	1.11565	0.823925	GCCTCTTATGTAGCCTGGGC	TGG	chrX	103477651	103477645	103477668	-	0.329041	1
XIST441	7623	No	No	1.3366	-0.0699639	0.819736	No	No	-0.578396	0.91332	0.944756	1.3366	0.819736	1.09566	0.862865	GGGACTCTTAATAGGCACAA	TGG	chrX	103475611	103475605	103475628	-	0.646261	1
XIST436	7561	No	No	1.50503	-0.0235508	0.798171	No	No	-0.051587	1.17419	0.774033	1.50503	0.798171	1.20127	0.908865	GGTACTGTCAATGAGCACAG	GGG	chrX	103475673	103475667	103475690	-	0.814728	1
XIST541	3159	No	No	1.49743	-0.341335	0.60552	No	No	-0.537602	0.741892	1.36639	1.49743	0.60552	0.906721	1.01371	CTCTAGAAGTCAGTATGGAG	GGG	chrX	103480075	103480057	103480080	+	0.591198	1
XIST735	5402	No	No	1.54404	-0.573703	0.632838	No	No	-0.090444	0.781522	1.26969	1.54404	0.632838	0.977129	0.99229	CCATTAGGGTATGAGGGTAT	GGG	chrX	103477832	103477814	103477837	+	0.5682	1
XIST86	1174	No	No	1.5661	-0.943761	1.07533	No	No	-3	1.32572	0.94706	1.4564	1.07533	1.5661	1.25554	GATAGGGCTCAGCGTGGGTG	TGG	chrX	103482060	103482054	103482077	-	0.302191	1
XIST983	13130	No	No	1.57581	-0.851856	0.854455	No	No	-0.237321	1.22935	1	1.57581	0.854455	1.34646	1.22935	CAAGATATTACCAGGTAACC	AGG	chrX	103465161	103465155	103465178	-	0.533209	1
XIST523	3028	No	No	1.488	-1.32444	0.882892	No	No	-1.284	1.0963	1.09561	1.488	0.882892	1.31374	1.20111	TCTGAAAGTATctgggcctg	ggg	chrX	103480206	103480188	103480211	+	0.609582	1
XIST746	5544	No	No	1.4825	0	0.80289	No	No	0	0.897458	0.834492	1.4825	0.80289	1.19028	0.748922	CTCTCAAACCACCACACGGt	ggg	chrX	103477690	103477672	103477695	+	0.489958	1
XIST772	6013	No	No	1.62357	-0.0429498	0.747616	No	No	-0.378824	0.981441	0.872581	1.62357	0.747616	1.2138	0.856387	TGATCTAAAAGGCACAACTG	TGG	chrX	103477221	103477203	103477226	+	0.68874	1
XIST31	572	No	No	1.23629	-1.34876	1.09697	No	No	-3	1.09697	1.127	1.09836	1.11358	1.22312	1.23629	aaaaaCCTTTCTCGGTCCAT	CGG	chrX	103482662	103482656	103482679	-	0.50346	1
XIST1121	9811	No	No	1.44338	0	0.570286	No	No	0	0.930114	0.970588	1.44338	0.570286	0.823139	0.902758	CTCATGCCCCATCTCCACCT	AGG	chrX	103469732	103469714	103469737	+	0.577864	1
XIST108	1326	No	No	1.27993	-0.599076	0.767718	No	No	-3	1.05035	1.10562	1.27993	0.767718	0.982623	1.16129	GGTGTGTAGCAATGGATTAT	AGG	chrX	103481908	103481902	103481925	-	0.407116	1
XIST148	1776	No	No	1.92074	-1.10291	1.12203	No	No	-3	1.12203	1.05746	1.42733	1.34569	1.92074	1.1865	TGATGAGTCACTGTCCCATA	AGG	chrX	103481458	103481452	103481475	-	0.532225	1
XIST696	9856	No	No	1.44772	-0.443265	0.65623	No	No	0	1.04343	0.985142	1.44772	0.65623	0.950034	1.02793	GGGAATAGCTCACCACCACT	GGG	chrX	103469687	103469681	103469704	-	0.630878	1
XIST1126	9856	No	No	1.31629	-0.229392	0.824061	No	No	0	0.824061	0.680658	1.30305	1.01016	1.31629	0.560904	CTAGGCCTGTTGCCCAGTGG	TGG	chrX	103469687	103469669	103469692	+	0.55611	1
XIST443	7636	No	No	1.46396	-1.33395	0.815365	No	No	-0.578396	1.1266	1.09648	1.46396	0.815365	1.19366	1.23529	GGCACAATGGCAGTTCTGGA	TGG	chrX	103475598	103475592	103475615	-	0.581653	1
XIST156	1921	Yes	No	1.65099	-2.13756	0.756247	Yes	No	-3	0.91707	1.37788	1.65099	0.756247	1.24856	1.26361	GATTCGAGAGACCGAGGCTG	CGG	chrX	103481313	103481307	103481330	-	0.540969	1
XIST1112	9753	No	No	2.88118	-0.79055	1.04783	No	No	-0.0486625	1.04783	0.962534	1.68	1.71498	2.88118	1.00857	GCAGCAAGCCCACAATTCTG	GGG	chrX	103469790	103469772	103469795	+	0.633184	1
XIST850	11958	No	No	1.42513	-1.12045	0.815377	No	No	-1.06048	1.03634	1.06077	1.42513	0.815377	1.16202	1.09932	AAGTCCAAGCATAAGACCTA	AGG	chrX	103466333	103466327	103466350	-	0.582233	1
XIST768	5851	No	No	1.41607	-0.531674	0.742843	No	No	-0.139063	1.05805	0.969306	1.41607	0.742843	1.05192	1.02558	AGACTGCATgcagggcatag	tgg	chrX	103477383	103477365	103477388	+	0.58682	1
XIST121	1469	Yes	No	1.54013	-2.89116	0.998767	Yes	No	-3	0.998767	1.42746	1.50942	1.02035	1.54013	1.4257	CTTGAATGTGTCTAAGATGG	CGG	chrX	103481765	103481759	103481782	-	0.671635	1
XIST80	1151	Yes	No	1.94017	-2.50416	0.88304	Yes	No	-3	1.17438	1.65208	1.50346	0.88304	1.32761	1.94017	GCGGAAGCCGCAGAGGACTA	GGG	chrX	103482083	103482077	103482100	-	0.510608	1
XIST505	2979	No	No	1.56906	-0.605682	0.77631	No	No	0	0.77631	1.1564	1.56906	0.974837	1.52958	0.897725	actggattgggttggTTGGG	tgg	chrX	103480255	103480237	103480260	+	0.334972	1
XIST416	2312	No	No	1.44466	-1.33829	0.93579	No	No	-3	1.01188	1.09695	1.44466	0.93579	1.35189	1.10998	CACACTATCAGACGTGTCGT	TGG	chrX	103480922	103480904	103480927	+	0.60718	1
XIST532	3062	Yes	No	1.73433	-1.81545	1.13264	Yes	No	-1.284	1.13264	1.18271	1.4704	1.17949	1.73433	1.33958	GAATTTCTCTAAGTAGAAGT	GGG	chrX	103480172	103480154	103480177	+	0.557802	1
XIST145	1734	No	No	1.46156	-1.21176	0.884065	No	No	-3	0.884065	1.21735	1.46156	0.919007	1.34318	1.07622	AAATGTGCATTATTGCTTGG	TGG	chrX	103481500	103481494	103481517	-	0.578708	1
XIST841	6915	No	No	1.49487	-0.411366	0.709676	No	No	-0.166216	0.921244	1.02409	1.49487	0.709676	1.06087	0.943439	GATAACAGTCCAAAAGAATG	CGG	chrX	103476319	103476301	103476324	+	0.687321	1
XIST1502	13921	No	No	1.1379	-0.0516316	0.923684	No	No	0	0.923684	0.928961	1.1379	1	1.1379	0.858066	AACTGTACTCTTCCCATTAT	GGG	chrX	103464370	103464352	103464375	+	0.320397	1
XIST1043	13921	No	No	0.945205	0	1.04896	No	No	0	1.04896	0.682383	0.847705	1.11502	0.945205	0.715791	TGTACTTTTTAGCCCATAAT	GGG	chrX	103464370	103464364	103464387	-	0.398085	1
XIST174	2268	No	No	1.30079	-1.48231	0.919939	No	No	-3	0.952709	1.17677	1.30079	0.919939	1.19665	1.12112	TCTACCCCATGACTATTGCT	GGG	chrX	103480966	103480960	103480983	-	0.546037	1
XIST93	1202	No	No	1.39295	-0.628287	0.778823	No	No	-3	1.10062	0.98808	1.39295	0.778823	1.08486	1.0875	GGGCAGGGTGTGTGTGCATA	TGG	chrX	103482032	103482026	103482049	-	0.417611	1
XIST81	1152	Yes	No	1.58027	-2.46049	1.00122	Yes	No	-3	1.00122	1.31477	1.42431	1.1095	1.58027	1.31637	CGGAAGCCGCAGAGGACTAG	GGG	chrX	103482082	103482076	103482099	-	0.599858	1
XIST656	4550	No	No	1.52317	-0.228697	0.46148	No	No	-0.105684	0.688757	1.30303	1.52317	0.46148	0.702914	0.897473	CTCTGGAACTCAGTATGGAG	GGG	chrX	103478684	103478666	103478689	+	0.576028	1
XIST863	7176	No	No	1.41929	-0.0553657	0.758051	No	No	-0.145694	1.13175	0.859353	1.41929	0.758051	1.07589	0.972572	TCCAACTCCAAAGGTAATGA	TGG	chrX	103476058	103476040	103476063	+	0.462104	1
XIST1052	13978	No	No	1.46106	-1.04248	0.756804	No	No	-0.0777937	0.756804	1.38496	1.46106	0.81726	1.19407	1.04815	GTGCTCTGAgctgaagcaac	agg	chrX	103464313	103464307	103464330	-	0.444844	1
XIST435	7560	No	No	1.46671	0	0.547702	No	No	-0.051587	0.870857	0.999552	1.46671	0.547702	0.803318	0.870466	CGGTACTGTCAATGAGCACA	GGG	chrX	103475674	103475668	103475691	-	0.559765	1
XIST1543	15087	No	No	1.54096	-0.328292	0.705299	No	No	0	1.26248	0.887681	1.54096	0.705299	1.08684	1.12068	ACATCTAGTTCGAGAGGTTC	TGG	chrX	103463204	103463186	103463209	+	0.25867	1
XIST980	13104	No	No	2.2137	-0.921285	1.35556	No	No	-0.41005	1.35556	0.920469	1.48552	1.49019	2.2137	1.24775	GCTTCACTGTGGTCACCCCC	AGG	chrX	103465187	103465181	103465204	-	0.565249	1
XIST352	6505	No	No	1.29799	0	0.630417	No	No	0	0.630417	1.29799	1.10831	0.742739	0.823188	0.818275	AGCAAGGGTCACTAATCTTT	TGG	chrX	103476729	103476723	103476746	-	0.281657	1
XIST545	3164	No	No	1.43971	-1.30387	0.850952	No	No	-0.355561	0.850952	1.28402	1.43971	0.947619	1.3643	1.09264	CATGACTCTAGAAGTCAGTA	TGG	chrX	103480070	103480052	103480075	+	0.439309	1
XIST691	9835	No	No	1.45343	-0.0551408	0.840592	No	No	0	0.993889	0.807002	1.45343	0.840592	1.22174	0.80207	TGGGGCATGAGGATCCTCCA	GGG	chrX	103469708	103469702	103469725	-	0.588617	1
XIST129	1554	No	No	1.37123	-0.898338	0.744108	No	No	-3	1.09662	1.07451	1.37123	0.744108	1.02034	1.17833	TACTTGGCGGGCTTTGCCCG	AGG	chrX	103481680	103481674	103481697	-	0.523017	1
XIST1053	9036	No	No	1.48351	-0.690021	0.674076	No	No	-0.106238	0.921397	1.19228	1.48351	0.674076	1	1.09856	TTAAAGGAATGATTAGATCC	TGG	chrX	103474198	103474180	103474203	+	0.51519	1
XIST853	11974	No	No	1.41804	-0.332745	0.896692	No	No	-0.522879	1.18189	0.92067	1.41804	0.896692	1.27155	1.08813	CCTAAGGACCCAATCCTATA	TGG	chrX	103466317	103466311	103466334	-	0.356187	1
XIST1020	13509	No	No	1.54006	0	0.589994	No	No	0	1.01695	0.744449	1.54006	0.589994	0.908623	0.757067	CAGCACTGGGAATAACAAAG	GGG	chrX	103464782	103464776	103464799	-	0.724311	1
XIST268	5479	No	No	1.40642	-0.0191946	0.621485	No	No	0	0.814388	1.0437	1.40642	0.621485	0.874072	0.84998	CTGGtctttctgctgtgctg	ggg	chrX	103477755	103477749	103477772	-	0.563054	1
XIST305	5834	No	No	1.36251	-0.37854	0.750417	No	No	-0.139063	0.94271	0.993412	1.36251	0.750417	1.02245	0.936499	ttaacaagtgttggcatatc	tgg	chrX	103477400	103477394	103477417	-	0.279176	1
XIST433	7540	No	No	2.85719	-0.557993	0.945711	No	No	0	0.945711	1	1.50244	1.90169	2.85719	0.945711	GCTGAGCCCCCGAAACTACC	CGG	chrX	103475694	103475688	103475711	-	0.603957	1
XIST958	12906	No	No	1.44725	0	0.573145	No	No	-0.0990869	0.754549	1.17539	1.44725	0.573145	0.829483	0.886891	CTAAGTACCTGAAGCTTTGT	GGG	chrX	103465385	103465379	103465402	-	0.425945	1
XIST56	878	No	No	1.51977	-0.0651773	0.807302	No	No	-3	1.12401	0.77449	1.51977	0.807302	1.22691	0.870536	TTAAACTGAGTGGGTGTTCA	GGG	chrX	103482356	103482350	103482373	-	0.472212	1
XIST1285	11488	No	No	1.35705	-0.593971	0.726405	No	No	0	0.966819	1.01434	1.35705	0.726405	0.985769	0.980685	AATGCTCAAAGTGAACAGAA	AGG	chrX	103466803	103466785	103466808	+	0.642414	1
XIST328	1227	No	No	1.45287	-2.14032	1.01197	No	No	-3	1.01197	1.2488	1.29439	1.12244	1.45287	1.26375	AGCAGCCCTTAAAGCCACGG	GGG	chrX	103482007	103481989	103482012	+	0.712234	1
XIST168	2175	No	No	1.45163	-2.82037	1.02325	No	No	-3	1.02392	1.40766	1.41864	1.02325	1.45163	1.44132	CTAAGCCTACTGGGTATAAG	TGG	chrX	103481059	103481053	103481076	-	0.531369	1
XIST1323	11825	No	No	1.42231	-0.0893386	0.734709	No	No	-0.258061	0.932896	0.929276	1.42231	0.734709	1.04499	0.866918	CTGTCCAGCCAGCTCAAGAC	GGG	chrX	103466466	103466448	103466471	+	0.518367	1
XIST1331	11900	No	No	1.51437	-0.991906	0.910453	No	No	-0.508638	1.04005	1.03845	1.51437	0.910453	1.37876	1.08004	CATACGTAGTTCCCCGCTCT	TGG	chrX	103466391	103466373	103466396	+	0.419964	1
XIST844	11900	No	No	1.06881	-0.0986817	0.952629	No	No	-0.508638	0.952629	1.06881	0.869774	1.03318	0.898631	1.01818	CACCTGTGACTTCCAAGAGC	GGG	chrX	103466391	103466385	103466408	-	0.534167	1
XIST769	5859	No	No	1.46162	-1.9597	0.830511	No	No	-0.139063	1.08545	1.21844	1.46162	0.830511	1.21389	1.32256	AATATGAAAGACTGCATgca	ggg	chrX	103477375	103477357	103477380	+	0.596098	1
XIST69	1040	Yes	No	1.5938	-1.87954	1.11605	Yes	No	-3	1.11605	1.19504	1.39133	1.14552	1.5938	1.33372	CTTTATATGTGCGGGGTTGC	GGG	chrX	103482194	103482188	103482211	-	0.235814	1
XIST118	1435	No	No	1.43857	-0.801876	0.897404	No	No	-3	1.18827	1.00533	1.43857	0.897404	1.29098	1.1946	ATGTCTGAGTTAGCCTGGAG	AGG	chrX	103481799	103481793	103481816	-	0.587634	1
XIST1368	17064	No	No	1.57895	0	0.685762	No	No	0	0.800777	0.770592	1.57895	0.685762	1.08278	0.617072	AGGAGGCCGAGTGAAGGAAA	GGG	chrX	103461227	103461221	103461244	-	0.627214	1
XIST252	410	Yes	No	1.85709	-1.76632	1.0792	Yes	No	-3	2.06866	0.897723	1.556	1.0792	1.67923	1.85709	AAAAAAAAGAATGAAAAGGC	AGG	chrX	103482824	103482806	103482829	+	0.506173	1
XIST800	6467	No	No	1.28471	-1.00764	0.893128	No	No	-0.363512	0.893128	1.16562	1.28471	0.899967	1.1562	1.04105	CTGCAAAAGGGTTTGAGAGT	AGG	chrX	103476767	103476749	103476772	+	0.521902	1
XIST1222	11013	No	No	1.41039	-1.44125	0.86555	No	No	-0.453457	0.943867	1.1793	1.41039	0.86555	1.22076	1.11311	CAGACAGAAAAGACACACAa	agg	chrX	103467278	103467260	103467283	+	0.655033	1
XIST965	12974	No	No	1.40764	0	0.741946	No	No	0	0.828923	0.92999	1.40764	0.741946	1.04439	0.770891	AAGGTAAGAAAAAGGCACAC	TGG	chrX	103465317	103465311	103465334	-	0.648173	1
XIST732	5380	No	No	1.41599	-0.427486	0.629944	No	No	-0.182435	1.01099	1.10992	1.41599	0.629944	0.891995	1.12212	GATCTTGGTTACTAACAGAA	GGG	chrX	103477854	103477836	103477859	+	0.622937	1
XIST138	1621	No	No	1.27	-1.29791	0.859053	No	No	-3	0.859053	1.27	1.268	0.897157	1.1376	1.09099	TGCCACTCGAAGCTGAGGCA	AGG	chrX	103481613	103481607	103481630	-	0.599848	1
XIST98	1234	Yes	No	1.70728	-2.33727	0.986337	Yes	No	-3	0.986337	1.30545	1.28994	1.32353	1.70728	1.28761	GCGGTCCCCCGTGGCTTTAA	GGG	chrX	103482000	103481994	103482017	-	0.34402	1
XIST434	7559	No	No	1.37235	-1.23045	0.825572	No	No	-0.051587	0.897895	1.20251	1.37235	0.825572	1.13297	1.07973	CCGGTACTGTCAATGAGCAC	AGG	chrX	103475675	103475669	103475692	-	0.562066	1
XIST1472	13054	No	No	1.32475	-0.0591078	0.707902	No	No	-0.115771	0.961983	0.894429	1.32475	0.707902	0.937797	0.860426	TTCAGCACAAAAAATATGCA	GGG	chrX	103465237	103465219	103465242	+	0.605604	1
XIST399	2121	No	No	1.17109	-0.839299	0.960431	No	No	-3	1.11106	1.01116	1.17109	0.960431	1.12475	1.12346	GCTGGCTAAATCAGAGGCCA	AGG	chrX	103481113	103481095	103481118	+	0.574759	1
XIST849	6993	No	No	1.39009	0	0.838487	No	No	0	1.05037	0.802293	1.39009	0.838487	1.16557	0.842702	GAAGGTGCTAAGGAAGTGAG	TGG	chrX	103476241	103476223	103476246	+	0.685958	1
XIST1214	10952	No	No	1.27965	0	0.71309	No	No	0	1.16848	0.819577	1.27965	0.71309	0.912507	0.957657	aacaaagaattagacacaca	agg	chrX	103467339	103467321	103467344	+	0.698033	1
XIST955	12876	No	No	1.30377	-0.325335	0.881457	No	No	-0.812479	1.07044	0.921883	1.30377	0.881457	1.14921	0.986816	AGTGTAGAGCTTTTCCTATA	AGG	chrX	103465415	103465409	103465432	-	0.356268	1
XIST1034	13788	No	No	1.36143	-0.561526	0.655436	No	No	-0.20204	1.0023	1.14508	1.36143	0.655436	0.892331	1.14771	CATTTGCCCAGGTCACATTA	TGG	chrX	103464503	103464497	103464520	-	0.325089	1
XIST657	4551	No	No	1.32057	-0.0819305	0.581977	No	No	0	0.668223	1.2336	1.32057	0.581977	0.768541	0.824323	ACTCTGGAACTCAGTATGGA	GGG	chrX	103478683	103478665	103478688	+	0.575523	1
XIST77	1132	Yes	No	1.71272	-1.61472	1.21818	Yes	No	-3	1.21818	1.14492	1.34341	1.2749	1.71272	1.39472	TATTAGTGTGCGGTGTTGCG	CGG	chrX	103482102	103482096	103482119	-	0.566132	1
XIST552	3270	No	No	1.39482	-0.876696	0.669187	No	No	-0.355561	0.669187	1.32226	1.39482	0.886184	1.23606	0.884838	TCTGTAAGTCAGTATGGAGG	GGG	chrX	103479964	103479946	103479969	+	0.620432	1
XIST444	2697	No	No	1.1894	-1.08178	0.932887	No	No	-1.60206	0.932887	1.14254	1.05464	1.12778	1.1894	1.06586	ACACAGAGCATTACAATTCA	AGG	chrX	103480537	103480519	103480542	+	0.50638	1
XIST987	8240	No	No	1.32964	-0.546977	0.901694	No	No	0	1.24755	0.914942	1.32964	0.901694	1.19893	1.14144	AGGTAGGCAAGAATGGTTCC	TGG	chrX	103474994	103474976	103474999	+	0.459043	1
XIST1466	12953	No	No	1.62572	-0.468516	1.12897	No	No	0	1.5559	0.627001	1.44	1.12897	1.62572	0.975549	CTTTTTCTTACCTTTTGAAA	AGG	chrX	103465338	103465320	103465343	+	0.455275	1
XIST674	9718	No	No	1.34665	-1.18529	0.805827	No	No	-0.530178	0.954786	1.1218	1.34665	0.805827	1.08517	1.07108	ACTCTGAACAAAAAGCTTAC	AGG	chrX	103470573	103470567	103470590	-	0.387343	1
XIST957	12905	No	No	1.39176	-0.0277191	0.72289	No	No	-0.605548	1.27736	0.838249	1.39176	0.72289	1.00609	1.07074	ACTAAGTACCTGAAGCTTTG	TGG	chrX	103465386	103465380	103465403	-	0.45415	1
XIST1289	11555	No	No	1.34868	0	0.773759	No	No	0	1.13248	0.823228	1.34868	0.773759	1.04355	0.932292	tacaAAGAAACATCCAAGAA	AGG	chrX	103466736	103466718	103466741	+	0.529068	1
XIST1011	13423	No	No	1.29182	-0.140923	0.680469	No	No	-0.623423	0.928484	1.06213	1.29182	0.680469	0.879045	0.986174	CTGATTTTAAACTACAAACT	AGG	chrX	103464868	103464862	103464885	-	0.465005	1
XIST1003	8399	No	No	1.3699	0	0.754379	No	No	0	0.891535	0.865066	1.3699	0.754379	1.03342	0.771237	GCTCCTTCCTGGAGGAAGAA	CGG	chrX	103474835	103474817	103474840	+	0.568351	1
XIST1204	15607	No	No	1.37293	-0.340441	1.07464	No	No	0	1.09608	0.92543	1.27758	1.07464	1.37293	1.01435	AAGATTCCTTCAACATAAAC	TGG	chrX	103462684	103462678	103462701	-	0.361406	1
XIST169	2184	No	No	1.25599	-0.591142	0.937352	No	No	-3	1.28157	0.980038	1.22208	0.937352	1.14552	1.25599	CTGGGTATAAGTGGTGACTT	TGG	chrX	103481050	103481044	103481067	-	0.502757	1
XIST599	8621	No	No	1.2977	0	0.81437	No	No	0	1.02788	0.834916	1.2977	0.81437	1.05681	0.858196	AGCAGTGTCTCAGTGTACTG	AGG	chrX	103474613	103474607	103474630	-	0.613094	1
XIST172	2222	Yes	No	1.7069	-2.02558	1.06294	Yes	No	-3	1.06294	1.22783	1.34677	1.26741	1.7069	1.30512	ATCACAAATCACTGGTGAAG	AGG	chrX	103481012	103481006	103481029	-	0.594676	1
XIST55	877	No	No	1.71695	-1.21515	0.752816	No	No	-3	0.961002	1.71695	1.33618	0.752816	1.0059	1.64999	CTTAAACTGAGTGGGTGTTC	AGG	chrX	103482357	103482351	103482374	-	0.29666	1
XIST693	4890	No	No	1.33184	-0.631177	0.742229	No	No	0	1.16362	1.03747	1.33184	0.742229	0.98853	1.20722	TGAACACTGCTTAGAAACTT	GGG	chrX	103478344	103478326	103478349	+	0.576319	1
XIST85	1169	No	No	1.4915	-1.33586	0.623908	No	No	-3	0.623908	1.38102	1.4915	0.9734	1.45183	0.861632	TAGGGGATAGGGCTCAGCGT	GGG	chrX	103482065	103482059	103482082	-	0.597705	1
XIST153	1884	No	No	1.31418	-1.85596	0.964651	No	No	-3	0.974299	1.22228	1.31418	0.964651	1.26772	1.19086	CAATTCTAACACTGAAGTGT	TGG	chrX	103481350	103481344	103481367	-	0.489542	1
XIST1480	13160	No	No	1.84899	-0.282999	1.34709	No	No	-0.152427	1.34709	0.781745	1.33136	1.3888	1.84899	1.05308	GGAAGTTACAGTAGGCTTCA	TGG	chrX	103465131	103465113	103465136	+	0.374506	1
XIST866	12174	No	No	1.22253	-0.304117	0.824396	No	No	0	0.97788	0.939019	1.22253	0.824396	1.00785	0.918248	ATTGTTGCCATTGCCCATAA	AGG	chrX	103466117	103466111	103466134	-	0.430178	1
XIST1111	9752	No	No	1.31978	-0.189144	0.830512	No	No	-0.0486625	0.945124	0.942172	1.31978	0.830512	1.09609	0.89047	CAGCAAGCCCACAATTCTGG	GGG	chrX	103469791	103469773	103469796	+	0.626126	1
XIST51	812	No	No	1.11154	0	0.908334	No	No	-3	0.908334	1.11154	0.836964	0.959899	0.803401	1.00965	TACTGTTGCTGCTGATCGTT	TGG	chrX	103482422	103482416	103482439	-	0.386939	1
XIST379	6801	No	No	1.3067	-0.451057	0.860344	No	No	-0.198596	1.23912	0.900699	1.3067	0.860344	1.12421	1.11607	TCTCCCAAGGTCCCTGCTAG	TGG	chrX	103476433	103476427	103476450	-	0.486806	1
XIST829	6801	No	No	1.14661	-0.542636	0.84694	No	No	-0.198596	0.996267	0.979512	1.14661	0.84694	0.971112	0.975855	TATATTAATGGTCCACTAGC	AGG	chrX	103476433	103476415	103476438	+	0.453456	1
XIST480	7872	No	No	1.31618	-0.0499938	0.645821	No	No	-0.119186	0.987547	1.02421	1.31618	0.645821	0.850016	1.01146	TTCTCACAAACCCATCATTA	AGG	chrX	103475362	103475356	103475379	-	0.348652	1
XIST893	7504	No	No	1.58717	-0.173495	0.956916	No	No	0	0.956916	0.893355	1.27464	1.24519	1.58717	0.854866	ACCTCTGCAATAATGTAAAG	GGG	chrX	103475730	103475712	103475735	+	0.64005	1
XIST795	11365	No	No	1.19297	0	0.778811	No	No	0	0.805969	0.902393	1.19297	0.778811	0.929101	0.7273	ATTTCTTCCCTGCCTTTCTT	GGG	chrX	103466926	103466920	103466943	-	0.390348	1
XIST1262	11365	No	No	0.900449	0	1.01099	No	No	0	1.16394	0.773622	0.820227	1.01099	0.829239	0.900449	CAGAGAAAGTGGCCCAAGAA	AGG	chrX	103466926	103466908	103466931	+	0.452784	1
XIST975	8096	No	No	1.30467	-0.0775613	0.903397	No	No	0	0.903397	0.851863	1.30467	0.943323	1.23073	0.769571	TTAATGACACATAGGGTGTT	TGG	chrX	103475138	103475120	103475143	+	0.337755	1
XIST340	6294	No	No	1.25509	-0.0819305	0.926295	No	No	0	0.926295	0.933142	1.25509	0.982882	1.2336	0.864365	AGAAGTGGTGTTGACCTATA	AGG	chrX	103476940	103476934	103476957	-	0.473075	1
XIST933	7775	No	No	1.58482	-0.807259	1.19338	No	No	-0.510042	1.28993	0.943623	1.328	1.19338	1.58482	1.21721	GTGTGAGATTGTGACTATTT	AGG	chrX	103475459	103475441	103475464	+	0.229253	1
XIST1089	9470	No	No	2.21991	-0.535915	1.4093	No	No	0	1.4093	0.681793	1.48466	1.49523	2.21991	0.96085	GGAGGAGCAGTAGTTCAAGC	AGG	chrX	103473764	103473746	103473769	+	0.594469	1
XIST1510	14068	No	No	1.1689	-0.685836	0.96719	No	No	-0.0788339	1.01125	0.999273	1.1689	0.96719	1.13055	1.01051	ATGAAAGAGAATATACACAT	GGG	chrX	103464223	103464205	103464228	+	0.707346	1
XIST1006	13375	No	No	1.88923	-0.491706	1.10818	No	No	-0.703335	1.10818	0.961878	1.40145	1.34805	1.88923	1.06594	TCAGTAAGTTATATTATACC	AGG	chrX	103464916	103464910	103464933	-	0.634968	1
XIST1522	14508	No	No	1.28893	-0.24707	0.70099	No	No	0	0.909065	1.09875	1.28893	0.70099	0.903526	0.998837	CAGATCTGTTGTGCATGCCT	GGG	chrX	103463783	103463765	103463788	+	0.608276	1
XIST527	3036	No	No	1.28761	-0.564213	0.829288	No	No	-1.284	0.876958	1.11174	1.28761	0.829288	1.0678	0.974948	GGGATAGGTCTGAAAGTATc	tgg	chrX	103480198	103480180	103480203	+	0.265038	1
XIST179	2486	No	No	1.54673	-1.02861	0.945416	No	No	-1.55284	0.945416	1.1059	1.29061	1.19844	1.54673	1.04553	CAGATGATACTCAAATTACT	TGG	chrX	103480748	103480742	103480765	-	0.432026	1
XIST1005	8410	No	No	1.41342	-1.05278	1.03903	No	No	-0.463442	1.07269	1.05141	1.36032	1.03903	1.41342	1.12784	GCAGACAGTTGGCTCCTTCC	TGG	chrX	103474824	103474806	103474829	+	0.286374	1
XIST128	1542	No	No	1.31763	-1.17814	0.974491	No	No	-3	1.02188	1.06998	1.31763	0.974491	1.28402	1.09339	GCGGGCTTTAGCTACTTGGC	GGG	chrX	103481692	103481686	103481709	-	0.49932	1
XIST224	5105	Yes	No	1.89239	-1.36899	0.960163	Yes	No	-0.790485	0.960163	1.14687	1.44662	1.30815	1.89239	1.10118	GGTAGAATACTATATACTGT	TGG	chrX	103478129	103478123	103478146	-	0.602063	1
XIST898	7536	No	No	2.95298	-1.29367	1.14102	No	No	0	1.14102	1.0905	1.46939	2.00966	2.95298	1.24428	TGACAGTACCGGGTAGTTTC	GGG	chrX	103475698	103475680	103475703	+	0.260154	1
XIST662	9558	No	No	1.23059	-0.470479	0.776803	No	No	-0.645892	0.932748	1.17615	1.23059	0.776803	0.95593	1.09705	GTGCTCCTGCCTCAAGAAGA	AGG	chrX	103470882	103470876	103470899	-	0.441932	1
XIST719	10180	No	No	1.23911	-0.700639	0.7372	No	No	-0.623423	0.7372	1.18362	1.2263	1.01045	1.23911	0.872565	AAGCAATGTGAACACACAAA	AGG	chrX	103468892	103468886	103468909	-	0.535481	1
XIST857	12021	No	No	1.76331	-0.333149	0.774314	No	No	-0.051587	2.30618	0.764605	1.36011	0.774314	1.05315	1.76331	CTATGGCCCAGAACTCTGGA	AGG	chrX	103466270	103466264	103466287	-	0.613982	1
XIST1509	14047	No	No	1.379	0	0.669128	No	No	0	1.11981	0.706772	1.379	0.669128	0.922729	0.791447	GGAGACAATATTTAGCCTCC	AGG	chrX	103464244	103464226	103464249	+	0.486856	1
XIST642	4325	No	No	1.27127	-0.803153	0.800852	No	No	-0.170053	0.817513	1.27127	1.25595	0.800852	1.00583	1.03928	TATGTCTCTGGAAGTCAGTA	TGG	chrX	103478909	103478891	103478914	+	0.442382	1
XIST400	2127	Yes	No	2.09593	-1.74154	1.14843	Yes	No	-3	1.14843	1.17151	1.241	1.6889	2.09593	1.3454	ATCAGTGCTGGCTAAATCAG	AGG	chrX	103481107	103481089	103481112	+	0.631446	1
XIST366	6609	No	No	1.49744	-2.23091	1.0329	No	No	-0.209715	1.0329	1.26773	1.29372	1.15747	1.49744	1.30944	TAATATTTGCATAAAGGATG	GGG	chrX	103476625	103476619	103476642	-	0.519396	1
XIST1124	9840	No	No	1.38364	-0.563621	0.759256	No	No	0	0.759256	1.27554	1.38364	0.827876	1.14548	0.968464	GTGGTGGTGAGCTATTCCCC	TGG	chrX	103469703	103469685	103469708	+	0.550351	1
XIST751	5613	No	No	1.53978	-0.477349	1.05475	No	No	-0.480172	1.05475	0.958051	1.44074	1.06874	1.53978	1.0105	AAATATGTTTACATTACAGG	TGG	chrX	103477621	103477603	103477626	+	0.630561	1
XIST722	10206	No	No	1.38594	-1.03079	1.00571	No	No	-0.832683	1.00571	1.04603	1.27208	1.08951	1.38594	1.052	GCAGCTTTATAAATGACCCG	AGG	chrX	103468866	103468860	103468883	-	0.73608	1
XIST972	13017	No	No	1.05447	-0.360624	0.956064	No	No	-0.143271	0.956064	0.973197	1.05447	0.984812	1.03846	0.930438	AAGCCCTGATATGAATGCCA	GGG	chrX	103465274	103465268	103465291	-	0.654891	1
XIST66	1032	No	No	1.34235	-1.78371	1.02042	No	No	-3	1.02042	1.17675	1.27171	1.05555	1.34235	1.20078	AAGGCTTTCTTTATATGTGC	GGG	chrX	103482202	103482196	103482219	-	0.447069	1
XIST46	724	Yes	No	2.01593	-2.51268	0.809238	Yes	No	-3	0.809238	2.01593	1.32942	1.45302	1.93168	1.63136	TCACGGCCCAACGGGGCGCT	TGG	chrX	103482510	103482504	103482527	-	0.415473	1
XIST301	5781	Yes	No	1.65423	-1.5402	0.51916	Yes	No	0	1.08544	1.52401	1.45802	0.51916	0.756943	1.65423	tggaacttagcatataaccc	agg	chrX	103477453	103477447	103477470	-	0.691922	1
XIST948	12841	No	No	1.22532	-1.00119	0.890662	No	No	-0.812479	0.890662	1.16771	1.22532	0.892178	1.09321	1.04004	AGCACATTGGCAATTATACA	TGG	chrX	103465450	103465444	103465467	-	0.537932	1
XIST555	8228	No	No	1.17765	-0.036775	0.725638	No	No	0	1.02522	0.865149	1.17765	0.725638	0.854545	0.886972	TCCAACTGCTGGCACATTCT	AGG	chrX	103475006	103475000	103475023	-	0.221534	1
XIST500	2971	No	No	1.38704	-0.49759	0.892101	No	No	0	0.892101	1.07933	1.32309	1.04833	1.38704	0.962869	gggttggTTGGGtggggcag	ggg	chrX	103480263	103480245	103480268	+	0.262961	1
XIST945	7870	No	No	1.11367	0	0.731415	No	No	-0.127844	0.731415	0.994053	1.11367	0.879319	0.979271	0.727065	ACAAACTCTTCCTTAATGAT	GGG	chrX	103475364	103475346	103475369	+	0.519947	1
XIST542	3160	No	No	1.54701	-1.13818	0.687719	No	No	-0.537602	0.687719	1.54701	1.21161	0.970999	1.17647	1.06391	ACTCTAGAAGTCAGTATGGA	GGG	chrX	103480074	103480056	103480079	+	0.568083	1
XIST1437	12777	No	No	1.23604	-1.06759	0.888624	No	No	-0.232844	0.888624	1.18475	1.23604	0.958909	1.18525	1.05279	ATTTAACTTCCCTCTTACAG	AGG	chrX	103465514	103465496	103465519	+	0.587747	1
XIST190	3289	No	No	1.25342	-0.60078	0.989457	No	No	-0.74958	0.989457	0.993325	1.22868	1.02013	1.25342	0.982853	CATACTGACTTACAGAGTCA	TGG	chrX	103479945	103479939	103479962	-	0.591664	1
XIST1592	16193	No	No	1.30853	-0.0737377	0.659943	No	No	0	0.919269	0.98657	1.30853	0.659943	0.863557	0.906923	GAGCATCCCTCTGCTTTCCG	GGG	chrX	103462098	103462080	103462103	+	0.63912	1
XIST10	172	No	No	1.40618	-1.82578	0.937322	No	No	-3	1.1738	1.19798	1.26388	0.937322	1.18467	1.40618	TTTGACGTTTTGATATGTTC	TGG	chrX	103483062	103483056	103483079	-	0.406462	1
XIST640	4321	No	No	1.46089	-0.891679	0.654214	No	No	-0.170053	0.654214	1.46089	1.26107	0.982779	1.23935	0.955738	TCTCTGGAAGTCAGTATGGA	GGG	chrX	103478913	103478895	103478918	+	0.529638	1
XIST1244	11217	No	No	1.30921	-0.174132	0.959079	No	No	-0.106793	0.959079	0.855638	1.30921	0.973764	1.27486	0.820624	ATGCAACATGTGACCCAAAG	GGG	chrX	103467074	103467056	103467079	+	0.700713	1
XIST1375	12175	No	No	1.31256	-0.344361	0.858321	No	No	0	0.858321	1.07902	1.31256	0.868729	1.14026	0.926147	CTAAAAACGTATTCCTTTAT	GGG	chrX	103466116	103466098	103466121	+	0.285627	1
XIST429	2526	No	No	1.61682	-0.532221	0.912947	No	No	-1.69897	0.912947	1.06184	1.30193	1.24187	1.61682	0.969406	AAATTTGAAGAGTAGCTCGG	TGG	chrX	103480708	103480690	103480713	+	0.688389	1
XIST1021	13510	No	No	1.28436	-0.306995	0.972229	No	No	0	1.05449	0.918993	1.28436	0.972229	1.24869	0.969068	AGCACTGGGAATAACAAAGG	GGG	chrX	103464781	103464775	103464798	-	0.727804	1
XIST312	5914	No	No	1.25391	-0.78789	0.951379	No	No	-0.563837	1.07496	1.00329	1.25391	0.951379	1.19294	1.07849	TCACTGTAGTAATCTGCATC	TGG	chrX	103477320	103477314	103477337	-	0.478304	1
XIST1325	11859	No	No	1.16184	-0.0911861	0.741076	No	No	-0.258061	0.915375	1.11749	1.16184	0.741076	0.861014	1.02293	AGAAACAGTTCCTCTTCTTT	GGG	chrX	103466432	103466414	103466437	+	0.344304	1
XIST1505	13999	No	No	1.56643	-0.245587	0.805894	No	No	0	0.805894	1.04102	1.3096	1.19611	1.56643	0.838956	caggctagcctccaatttct	ggg	chrX	103464292	103464274	103464297	+	0.383357	1
XIST654	9499	No	No	1.31107	-0.0775196	0.865909	No	No	-0.0819697	0.889449	0.971964	1.31107	0.865909	1.13527	0.864513	TCCTCCGTTACATCAGACTC	TGG	chrX	103473735	103473729	103473752	-	0.615385	1
XIST894	7505	No	No	1.13443	0	0.920604	No	No	0	0.954088	0.84851	1.13443	0.920604	1.04436	0.809553	AACCTCTGCAATAATGTAAA	GGG	chrX	103475729	103475711	103475734	+	0.386687	1
XIST761	5767	No	No	1.38471	-0.176628	0.773939	No	No	0	1.02695	0.887325	1.38471	0.773939	1.07168	0.911241	tgggttatatgctaagttcc	agg	chrX	103477467	103477449	103477472	+	0.43176	1
XIST113	1369	Yes	No	1.65721	-2.16812	1.14766	Yes	No	-3	1.14766	1.25569	1.28514	1.28952	1.65721	1.4411	AAGATGGCGGCTCAAGTTCT	TGG	chrX	103481865	103481859	103481882	-	0.411587	1
XIST861	12057	No	No	1.26172	0	0.604292	No	No	0	0.925365	0.964618	1.26172	0.604292	0.76245	0.892623	TCTATCCCCAAGACCAAGAA	GGG	chrX	103466234	103466228	103466251	-	0.549399	1
XIST102	1266	Yes	No	1.72685	-1.93257	0.724056	Yes	No	-3	0.724056	1.66474	1.24673	1.3851	1.72685	1.20537	AGTCTATAAAATGGCGGCTC	GGG	chrX	103481968	103481962	103481985	-	0.380005	1
XIST237	5281	No	No	1.1557	-0.681066	0.938449	No	No	-0.359519	0.938449	1.06387	1.1557	0.950476	1.09847	0.998386	AGGAATTGAGTCTTTTCTCA	AGG	chrX	103477953	103477947	103477970	-	0.544828	1
XIST1119	9810	No	No	1.2606	0	0.572806	No	No	0	0.981943	0.994376	1.2606	0.572806	0.722078	0.976421	TCATGCCCCATCTCCACCTA	GGG	chrX	103469733	103469715	103469738	+	0.574785	1
XIST566	8305	No	No	1.30894	0	0.4306	No	No	0	0.555401	0.91381	1.30894	0.4306	0.563628	0.507531	AGGCAAGTAGCTCAGGGAGT	TGG	chrX	103474929	103474923	103474946	-	0.538204	1
XIST644	9291	Yes	No	1.59351	-1.88668	1.10521	Yes	No	-0.454693	1.10521	1.1966	1.38264	1.15252	1.59351	1.3225	caaagtgagatcatcaggct	tgg	chrX	103473943	103473937	103473960	-	0.554229	1
XIST206	5010	No	No	1.14733	-0.163318	0.770639	No	No	0	0.95158	1.01819	1.14733	0.770639	0.88418	0.968888	GCCCTGTGTGCATTTAGCAA	AGG	chrX	103478224	103478218	103478241	-	0.552178	1
XIST1486	13381	No	No	1.33228	-1.6633	0.925333	No	No	-0.703335	1.04221	1.1536	1.33228	0.925333	1.23281	1.20229	GTGTTTTCTCTTCTGCTACC	TGG	chrX	103464910	103464892	103464915	+	0.404019	1
XIST1252	11266	No	No	1.80256	-0.955666	0.816415	No	No	-0.533132	0.816415	1.25891	1.28413	1.40373	1.80256	1.02779	ACTTGAACAAAGAACAAGTG	GGG	chrX	103467025	103467007	103467030	+	0.712284	1
XIST815	11641	No	No	1.2607	-0.211259	0.672454	No	No	-0.09691	0.83795	1.2607	1.25291	0.672454	0.842527	1.0564	CTTCATAGCCCCTTCCCAAT	AGG	chrX	103466650	103466644	103466667	-	0.435323	1
XIST859	7094	No	No	1.45229	-0.123989	1.01338	No	No	-0.105684	1.01338	0.875464	1.18596	1.22457	1.45229	0.887178	TCTGCTTTAAAGCGGAGAAG	AGG	chrX	103476140	103476122	103476145	+	0.577656	1
XIST865	7207	No	No	1.23785	-0.0147257	0.68582	No	No	-0.211125	1.01605	0.951261	1.23785	0.68582	0.848942	0.966526	TCTGGTGTCAAAAGAGTACA	AGG	chrX	103476027	103476009	103476032	+	0.585164	1
XIST664	9576	No	No	1.23681	-1.19247	0.884733	No	No	-0.815309	0.89294	1.20067	1.23681	0.884733	1.09425	1.07213	GAAGGATTGCCTGGATTTAG	AGG	chrX	103470864	103470858	103470881	-	0.330197	1
XIST937	7816	Yes	No	1.56129	-1.79046	1.10717	Yes	No	0	1.1528	1.17754	1.41017	1.10717	1.56129	1.35747	CAATGGACAAACTAGAGGCC	GGG	chrX	103475418	103475400	103475423	+	0.551817	1
XIST519	3013	No	No	1.39826	-0.352126	1.01914	No	No	0	1.10703	0.867815	1.37201	1.01914	1.39826	0.960696	gcctggggctaggactgggc	tgg	chrX	103480221	103480203	103480226	+	0.30252	1
XIST157	1922	Yes	No	2.27524	-2.66438	1.0457	Yes	No	-3	1.52751	1.48951	1.3682	1.0457	1.43073	2.27524	ATTCGAGAGACCGAGGCTGC	GGG	chrX	103481312	103481306	103481329	-	0.527354	1
XIST1120	14766	No	No	1.28259	-1.07504	0.821491	No	No	0	1.01932	1.06874	1.28259	0.821491	1.05364	1.08939	AACTTCAATTCACTTCAATG	AGG	chrX	103463525	103463519	103463542	-	0.610924	1
XIST737	5408	No	No	1.23434	-0.530582	0.785155	No	No	0	1.01658	0.980311	1.23434	0.785155	0.969152	0.996567	TGTCACCCATTAGGGTATGA	GGG	chrX	103477826	103477808	103477831	+	0.600513	1
XIST951	7907	No	No	1.29923	-0.400693	0.832886	No	No	-0.138466	0.904378	1.0404	1.29923	0.832886	1.08211	0.940918	AGGCAAAAGGGATGGCATGA	TGG	chrX	103475327	103475309	103475332	+	0.551748	1
XIST934	12739	No	No	1.14718	-0.416983	0.964119	No	No	-1.42022	1.11585	0.944241	1.14718	0.964119	1.10602	1.05363	AGACTCTAAGGACTACTTAA	CGG	chrX	103465552	103465546	103465569	-	0.518567	1
XIST87	1175	No	No	1.43799	-0.981257	0.720618	No	No	-3	0.720618	1.43799	1.33624	0.851054	1.13721	1.03624	ATAGGGCTCAGCGTGGGTGT	GGG	chrX	103482059	103482053	103482076	-	0.408576	1
XIST1104	9627	No	No	1.11912	0	0.737868	No	No	-0.0736576	0.813754	0.987322	1.11912	0.737868	0.825765	0.803438	GCAGTCCTTGAGTCTCACAT	AGG	chrX	103470664	103470646	103470669	+	0.583479	1
XIST1097	9573	No	No	1.25714	-1.11357	0.872031	No	No	-0.815309	0.982165	1.07936	1.25714	0.872031	1.09627	1.06011	CTCTTCACTCCTCTAAATCC	AGG	chrX	103470867	103470849	103470872	+	0.530848	1
XIST1007	8421	No	No	1.38132	-1.07953	0.866575	No	No	-0.463442	0.919191	1.38132	1.21691	0.866575	1.05454	1.2697	AAGTTTCTTAAGCAGACAGT	TGG	chrX	103474813	103474795	103474818	+	0.568573	1
XIST1516	14287	No	No	1.23303	-0.103372	0.783554	No	No	0	0.843527	1.03229	1.23303	0.783554	0.966146	0.870761	TGAATGCTTCATATATTCAG	TGG	chrX	103464004	103463986	103464009	+	0.572511	1
XIST140	1638	Yes	No	1.72274	-1.80405	0.997552	Yes	No	-3	0.997552	1.18343	1.22391	1.40757	1.72274	1.18053	GCAAGGCTAAGTGGAAGTGT	TGG	chrX	103481596	103481590	103481613	-	0.636852	1
XIST817	11660	No	No	1.42646	-1.34352	0.87122	No	No	-0.152427	0.87122	1.26006	1.28073	1.11379	1.42646	1.09779	TAGGTCCAGAATGTCACCCG	TGG	chrX	103466631	103466625	103466648	-	0.667792	1
XIST183	2625	No	No	1.40719	-0.566441	0.983018	No	No	-1.60206	0.983018	0.992001	1.2119	1.16114	1.40719	0.975155	TTGAGGTTCTATACCAGTTC	AGG	chrX	103480609	103480603	103480626	-	0.338694	1
XIST835	6861	No	No	1.28959	0	0.799156	No	No	0	1.12257	0.806945	1.28959	0.799156	1.03058	0.905853	AAATGAAAGGCGAAGGAGTA	TGG	chrX	103476373	103476355	103476378	+	0.433618	1
XIST838	6874	No	No	1.17756	-0.157142	0.749647	No	No	0	1.11329	1.01829	1.17756	0.749647	0.882755	1.13366	CCTGATATAGTGCAAATGAA	AGG	chrX	103476360	103476342	103476365	+	0.574259	1
XIST1008	13397	No	No	1.36733	-1.13325	0.742624	No	No	-0.653647	0.742624	1.30906	1.36733	0.977098	1.33601	0.972142	GTAGCAGAAGAGAAAACACA	TGG	chrX	103464894	103464888	103464911	-	0.693095	1
XIST837	11829	Yes	No	1.76322	-1.96843	0.983635	Yes	No	-0.258061	0.983635	1.23672	1.24024	1.42167	1.76322	1.21648	ACAGATGGCCCGTCTTGAGC	TGG	chrX	103466462	103466456	103466479	-	0.530093	1
XIST968	8040	No	No	1.17197	-1.33309	1.03671	No	No	0	1.03671	1.11885	1.09641	1.06892	1.17197	1.15992	TCGAGGTGTCTCTGTTCAGT	GGG	chrX	103475194	103475176	103475199	+	0.559692	1
XIST883	7445	No	No	1.2194	-0.886235	0.835857	No	No	-0.91364	0.835857	1.2194	1.21799	0.87573	1.06663	1.01924	ATAACTTAGCAATTAATTCT	GGG	chrX	103475789	103475771	103475794	+	0.442542	1
XIST342	6338	No	No	1.23946	-0.0244909	0.696109	No	No	0	0.940115	0.905641	1.23946	0.696109	0.862802	0.851406	TAATAATGACTGATTGTAGT	AGG	chrX	103476896	103476890	103476913	-	0.483286	1
XIST1072	14216	No	No	1.51847	-0.91529	1.01805	No	No	0	1.01805	1.02435	1.21121	1.25368	1.51847	1.04285	CTTACTTGGTATCAATTTCC	AGG	chrX	103464075	103464069	103464092	-	0.286648	1
XIST767	5847	No	No	1.19653	-0.0204154	0.710584	No	No	-0.139063	1.00651	0.914533	1.19653	0.710584	0.850238	0.920486	TGCATgcagggcatagtggt	agg	chrX	103477387	103477369	103477392	+	0.649644	1
XIST424	7368	No	No	1.45809	-1.54971	0.862759	No	No	-0.385103	0.936039	1.45809	1.31476	0.862759	1.13432	1.36483	CTATTAGTAACCTCAGCATT	TGG	chrX	103475866	103475860	103475883	-	0.396952	1
XIST1028	8781	No	No	1.2568	-0.0969182	0.969539	No	No	0	0.969539	0.876303	1.23929	1.01413	1.2568	0.849609	GACAAAATATAATGATTAGA	AGG	chrX	103474453	103474435	103474458	+	0.426218	1
XIST92	1187	No	No	1.30394	-1.59144	0.966482	No	No	-3	0.966482	1.18006	1.22758	1.0622	1.30394	1.14051	GTGGGTGTGGGGATTGGGCA	GGG	chrX	103482047	103482041	103482064	-	0.462084	1
XIST939	7821	No	No	1.61788	-0.49224	1.15687	No	No	0	1.15687	0.961947	1.3169	1.22855	1.61788	1.11285	GTGGTCAATGGACAAACTAG	AGG	chrX	103475413	103475395	103475418	+	0.659398	1
XIST779	6166	No	No	1.26899	0	0.592116	No	No	0	0.915314	0.916729	1.26899	0.592116	0.751387	0.839095	CATAATTCCATAAAGCAAAG	AGG	chrX	103477068	103477050	103477073	+	0.589748	1
XIST242	5314	No	No	0.939501	0	0.853797	No	No	-0.136083	0.853797	0.939501	0.720537	1.05072	0.757081	0.802143	ACCCTTGCTTTATGTAAAGA	GGG	chrX	103477920	103477914	103477937	-	0.559851	1
XIST196	4568	Yes	No	1.61271	-2.22222	0.867234	Yes	No	-0.66354	0.867234	1.61271	1.26828	0.998355	1.26619	1.3986	CATACTGAGTTCCAGAGTCA	TGG	chrX	103478666	103478660	103478683	-	0.574386	1
XIST88	1176	No	No	1.35513	-1.89624	1.07498	No	No	-3	1.0752	1.26035	1.19837	1.07498	1.28822	1.35513	TAGGGCTCAGCGTGGGTGTG	GGG	chrX	103482058	103482052	103482075	-	0.390959	1
XIST1345	12050	No	No	1.19731	0	0.694598	No	No	0	0.839035	0.982991	1.19731	0.694598	0.831651	0.824764	AATTTCCCTTCTTGGTCTTG	GGG	chrX	103466241	103466223	103466246	+	0.521459	1
XIST133	1578	No	No	1.14577	-0.597372	0.856788	No	No	-3	0.856788	1.14577	1.09499	1.00471	1.10014	0.981685	TACACTTGGTGCATTATGGT	AGG	chrX	103481656	103481650	103481673	-	0.570767	1
XIST142	1669	No	No	1.1912	-0.251948	0.730524	No	No	-3	1.11058	1.06653	1.1912	0.730524	0.870199	1.18447	TGACGTAACTCGTCAGAAAT	GGG	chrX	103481565	103481559	103481582	-	0.493812	1
XIST1362	12097	No	No	1.25987	-0.280316	0.752504	No	No	0	0.950101	0.961017	1.25987	0.752504	0.94806	0.913064	AAGAAATGGAAAGGGATGCT	GGG	chrX	103466194	103466176	103466199	+	0.491391	1
XIST1427	12679	No	No	1.46616	-0.484247	0.944855	No	No	-0.761954	0.944855	1.01588	1.25405	1.16914	1.46616	0.959859	ATTAGACCCAGGAGTTCCTT	TGG	chrX	103465612	103465594	103465617	+	0.4213	1
XIST1424	12639	No	No	1.15802	0	0.761382	No	No	-0.241088	0.910131	0.838542	1.15802	0.761382	0.881693	0.763183	CTCGGCCACTACTATGAGCA	GGG	chrX	103465652	103465634	103465657	+	0.616159	1
XIST371	1745	Yes	No	1.64594	-2.06211	1.06279	Yes	No	-3	1.11505	1.47612	1.23524	1.06279	1.3128	1.64594	ATCACAGTCTAATTCCATCC	TGG	chrX	103481489	103481471	103481494	+	0.571522	1
XIST923	12675	No	No	1.21349	-0.471534	0.863368	No	No	-0.761954	0.863368	1.10773	1.09469	1.10852	1.21349	0.956377	AATTTGGTGCATTTCACCAA	AGG	chrX	103465616	103465610	103465633	-	0.573081	1
XIST188	3024	No	No	1.30364	-0.265387	0.778389	No	No	-0.316053	0.778389	1.12343	1.30364	0.820415	1.06952	0.874468	cccagcccagtcctagcccc	agg	chrX	103480210	103480204	103480227	-	0.485618	1
XIST984	8178	No	No	1.23334	0	0.86401	No	No	0	1.04947	0.749734	1.23334	0.86401	1.06562	0.786821	AAGTGCAAGTTAAAGATTGA	AGG	chrX	103475056	103475038	103475061	+	0.439531	1
XIST1116	9792	No	No	1.20378	-0.314505	0.721903	No	No	-0.104577	0.930582	1.16351	1.20378	0.721903	0.869014	1.08274	TAGGGATCGTCAAAGGGAAT	AGG	chrX	103469751	103469733	103469756	+	0.459882	1
XIST1257	11332	No	No	1.18468	-0.0574437	0.792077	No	No	-0.396856	1.06646	0.859953	1.18468	0.792077	0.938362	0.917102	ATGTAAACAAGAATTCACTA	AGG	chrX	103466959	103466941	103466964	+	0.616997	1
XIST1395	12397	No	No	1.18378	-0.367072	0.788057	No	No	0	0.979888	1.00655	1.18378	0.788057	0.932884	0.986301	TTGTCAGCCTAGGGCTTCTG	AGG	chrX	103465894	103465876	103465899	+	0.540537	1
XIST925	7723	No	No	1.19307	-0.27701	0.925283	No	No	-0.159267	1.07759	0.912326	1.19307	0.925283	1.10393	0.983116	GTCGAAATCCGGGTCATTGT	TGG	chrX	103475511	103475493	103475516	+	0.416196	1
XIST929	7734	No	No	1.16641	-0.33068	0.791424	No	No	-0.277366	0.907585	1.04985	1.16641	0.791424	0.923122	0.952828	ATGCAAAAAGGGTCGAAATC	CGG	chrX	103475500	103475482	103475505	+	0.400336	1
XIST1356	12089	No	No	1.44514	-0.0410131	0.768308	No	No	0	0.839942	1.00936	1.44514	0.768308	1.11031	0.847805	GAAAGGGATGCTGGGGTTGG	GGG	chrX	103466202	103466184	103466207	+	0.38043	1
XIST992	13250	Yes	No	1.51261	-1.46353	0.935371	Yes	No	-0.372634	0.935371	1.35703	1.11787	1.35311	1.51261	1.26932	ATAGGCACAAAGATTGCTCT	AGG	chrX	103465041	103465035	103465058	-	0.540576	1
XIST797	6452	No	No	1.56563	-0.790424	0.955801	No	No	-0.363512	0.955801	1.05005	1.1193	1.39876	1.56563	1.00363	AGAGTAGGATCGTATCCAAA	TGG	chrX	103476782	103476764	103476787	+	0.509764	1
XIST993	8320	No	No	1.27739	0	0.825225	No	No	0	1.24209	0.76046	1.27739	0.825225	1.05413	0.944561	GGAAAGCCCCAAGTAAAAGG	TGG	chrX	103474914	103474896	103474919	+	0.662339	1
XIST743	5454	No	No	1.45588	-1.85362	0.926671	No	No	-0.324222	0.926671	1.28448	1.24556	1.16886	1.45588	1.19029	gaaagaCCAGAACAGAGAAG	TGG	chrX	103477780	103477762	103477785	+	0.612874	1
XIST887	12427	No	No	1.29909	-1.16787	1.0041	No	No	-0.0680339	1.0041	1.06836	1.23694	1.05025	1.29909	1.07274	GACAAGAAAAGGAAAGCATC	AGG	chrX	103465864	103465858	103465881	-	0.506369	1
XIST836	6868	No	No	1.15663	0	0.961919	No	No	0	1.20141	0.786056	1.15663	0.961919	1.11258	0.944376	ATAGTGCAAATGAAAGGCGA	AGG	chrX	103476366	103476348	103476371	+	0.612548	1
XIST634	9241	No	No	1.24221	-0.9848	0.908029	No	No	-0.578396	1.02674	1.03731	1.24221	0.908029	1.12797	1.06505	gctcagacaacaatgggagc	tgg	chrX	103473993	103473987	103474010	-	0.579181	1
XIST117	1430	No	No	1.48984	-1.03836	1.16289	No	No	-3	1.28081	1.01366	1.28116	1.16289	1.48984	1.2983	GCTTCATGTCTGAGTTAGCC	TGG	chrX	103481804	103481798	103481821	-	0.485216	1
XIST752	5616	No	No	1.43531	-0.175574	1.23045	No	No	-0.279014	1.26381	0.828715	1.16649	1.23045	1.43531	1.04734	CACAAATATGTTTACATTAC	AGG	chrX	103477618	103477600	103477623	+	0.213428	1
XIST448	2787	Yes	No	2.03828	-1.44586	1.05574	Yes	No	-1.03621	1.05574	1.11464	1.18684	1.7174	2.03828	1.17677	GGAGAATCTAGATGCCATAA	AGG	chrX	103480447	103480429	103480452	+	0.456363	1
XIST949	7894	No	No	1.26208	-1.27262	1.01153	No	No	-0.119186	1.01153	1.08714	1.16665	1.0818	1.26208	1.09968	GGCATGATGGAATTGAGAAA	GGG	chrX	103475340	103475322	103475345	+	0.566639	1
XIST304	5825	No	No	1.09843	0	0.802653	No	No	-0.101824	0.958283	0.799475	1.09843	0.802653	0.881662	0.766124	agcctgcgtttaacaagtgt	tgg	chrX	103477409	103477403	103477426	-	0.526942	1
XIST548	8162	No	No	1.29808	-0.226625	0.589545	No	No	0	1.10265	1.06048	1.29808	0.589545	0.765279	1.16933	AAAAGCAGGCCAAAACTAGG	TGG	chrX	103475072	103475066	103475089	-	0.700369	1
XIST932	12727	No	No	1.22316	-0.414938	0.848061	No	No	-1.34679	0.869176	1.08618	1.22316	0.848061	1.03732	0.944085	ATTAATGATGAGAGACTCTA	AGG	chrX	103465564	103465558	103465581	-	0.351019	1
XIST1542	15086	No	No	1.19612	0	0.864226	No	No	0	1.20006	0.708234	1.19612	0.864226	1.03372	0.849925	CATCTAGTTCGAGAGGTTCT	GGG	chrX	103463205	103463187	103463210	+	0.492656	1
XIST989	8256	No	No	1.05263	-0.105508	0.86289	No	No	0	0.86289	1.00952	1.05263	0.97067	1.02176	0.871104	AATAAAGCATTAATAAAGGT	AGG	chrX	103474978	103474960	103474983	+	0.602882	1
XIST321	6110	No	No	1.17557	-1.25845	0.963273	No	No	-0.432974	0.963273	1.12564	1.17278	1.00238	1.17557	1.08429	AGATTGAAACGATTCCAATA	CGG	chrX	103477124	103477118	103477141	-	0.585408	1
XIST510	7944	No	No	1.27292	-0.393614	0.858039	No	No	-0.0777937	0.858039	1.09501	1.15042	1.10649	1.27292	0.939558	TTGTTTGAACAGTATTGACT	GGG	chrX	103475290	103475284	103475307	-	0.571065	1
XIST1481	13168	No	No	1.15573	-0.351241	0.944044	No	No	-0.501689	0.972159	0.955245	1.15573	0.944044	1.09106	0.92865	ACTGACTTGGAAGTTACAGT	AGG	chrX	103465123	103465105	103465128	+	0.610894	1
XIST503	2977	No	No	1.14262	-0.673343	0.897319	No	No	0	1.10725	1.03195	1.1108	0.897319	0.996741	1.14262	tggattgggttggTTGGGtg	ggg	chrX	103480257	103480239	103480262	+	0.339979	1
XIST351	6490	No	No	1.10678	0	0.809018	No	No	0	1.11363	0.78917	1.10678	0.809018	0.895404	0.878844	ACCCTTTTGCAGTACAGCAA	GGG	chrX	103476744	103476738	103476761	-	0.566045	1
XIST1388	12350	No	No	1.08378	-0.0754175	0.808598	No	No	0	0.808852	1.08378	1.06872	0.808598	0.864167	0.876621	CTGTATGCATGCTTATTCCT	AGG	chrX	103465941	103465923	103465946	+	0.402883	1
XIST1163	10107	No	No	1.14661	-0.502418	0.928526	No	No	0	0.994569	0.968862	1.14661	0.928526	1.06466	0.9636	GAAGGGTAATATTTGGTAGA	TGG	chrX	103468965	103468947	103468970	+	0.465644	1
XIST1315	11731	No	No	1.22585	-1.08403	1.05771	No	No	-1.11351	1.07253	1.055	1.15897	1.05771	1.22585	1.13152	AGAGCCACTTGAATCCTGAC	CGG	chrX	103466560	103466542	103466565	+	0.604123	1
XIST526	3035	No	No	1.23194	-0.655063	0.92246	No	No	-1.284	0.92246	1.07572	1.16291	1.05936	1.23194	0.992306	GGATAGGTCTGAAAGTATct	ggg	chrX	103480199	103480181	103480204	+	0.562218	1
XIST1334	11950	No	No	1.2341	-1.15062	0.863602	No	No	-1.06048	0.863602	1.2341	1.09966	0.997406	1.09681	1.06577	GGGTCCTTAGGTCTTATGCT	TGG	chrX	103466341	103466323	103466346	+	0.50308	1
XIST1482	13181	No	No	1.16458	-0.308917	0.947014	No	No	-0.565431	0.947014	0.970799	1.15392	1.00924	1.16458	0.919361	ATACATACTCAGCACTGACT	TGG	chrX	103465110	103465092	103465115	+	0.513474	1
XIST848	6992	No	No	1.21142	0	0.81899	No	No	0	0.81899	0.786348	1.21142	0.871152	1.05533	0.644011	AAGGTGCTAAGGAAGTGAGT	GGG	chrX	103476242	103476224	103476247	+	0.681543	1
XIST738	5409	No	No	1.09211	-0.467317	0.908397	No	No	0	0.908397	1.05141	1.09211	0.962787	1.05147	0.955095	TTGTCACCCATTAGGGTATG	AGG	chrX	103477825	103477807	103477830	+	0.434278	1
XIST414	2262	No	No	1.24647	-0.506183	1.04354	No	No	-3	1.04354	0.964326	1.13835	1.09498	1.24647	1.00631	TGCAACCCCAGCAATAGTCA	TGG	chrX	103480972	103480954	103480977	+	0.576728	1
XIST636	9257	No	No	1.71153	-0.471976	1.26185	No	No	-0.578396	1.26185	0.889062	1.20993	1.41457	1.71153	1.12186	gagctggttcgtctatcttg	tgg	chrX	103473977	103473971	103473994	-	0.504681	1
XIST891	12438	No	No	1.1844	-0.489572	0.899526	No	No	-0.0570004	0.899526	1.06907	1.16352	1.01794	1.1844	0.961659	GAAAGCATCAGGTTGTTAGG	GGG	chrX	103465853	103465847	103465870	-	0.688176	1
XIST1525	14571	No	No	1.36444	0	1.02666	No	No	0	1.02666	0.703886	1.13973	1.19715	1.36444	0.72265	CACTGATAAAGCCAACAGTT	AGG	chrX	103463720	103463702	103463725	+	0.529733	1
XIST862	7102	No	No	1.13844	0	0.792197	No	No	0	0.792197	0.856079	0.972748	1.17033	1.13844	0.678183	ACCCTCTTTCTGCTTTAAAG	CGG	chrX	103476132	103476114	103476137	+	0.56772	1
XIST349	1496	No	No	1.45714	-1.19087	0.931037	No	No	-3	0.931037	1.15101	1.18248	1.23227	1.45714	1.07163	TCACTGAAAGAAACCACTAG	AGG	chrX	103481738	103481720	103481743	+	0.665721	1
XIST638	9258	No	No	1.08211	0	0.796472	No	No	-0.578396	0.839521	0.999046	1.08211	0.796472	0.861869	0.83872	agctggttcgtctatcttgt	ggg	chrX	103473976	103473970	103473993	-	0.450646	1
XIST531	3057	No	No	1.0988	-0.220833	0.817061	No	No	-1.284	1.06683	0.929078	1.0988	0.817061	0.897784	0.991168	TCTCTAAGTAGAAGTGGGCT	TGG	chrX	103480177	103480159	103480182	+	0.407675	1
XIST1511	14069	No	No	1.41979	-0.594538	1.03412	No	No	-0.0788339	1.03412	0.980955	1.17514	1.20819	1.41979	1.01442	CATGAAAGAGAATATACACA	TGG	chrX	103464222	103464204	103464227	+	0.624061	1
XIST720	10184	No	No	1.18543	-0.373545	0.922746	No	No	-0.832683	1.18688	0.935305	1.18543	0.922746	1.09385	1.11009	AATGTGAACACACAAAAGGA	AGG	chrX	103468888	103468882	103468905	-	0.652978	1
XIST1428	12690	Yes	No	1.64631	-1.36457	1.12446	Yes	No	-0.761954	1.12446	1.10039	1.27243	1.29383	1.64631	1.23735	TAAAGGTAGGTATTAGACCC	AGG	chrX	103465601	103465583	103465606	+	0.559783	1
XIST708	10006	No	No	1.0932	0	0.651679	No	No	0	1.10125	0.719055	1.0932	0.651679	0.712418	0.791859	GGAAGCCATTCTGCTCTATT	TGG	chrX	103469393	103469387	103469410	-	0.29628	1
XIST1524	14565	No	No	1.2054	-0.448987	0.940746	No	No	0	1.07189	0.95169	1.2054	0.940746	1.13397	1.02011	TAAAGCCAACAGTTAGGTCC	CGG	chrX	103463726	103463708	103463731	+	0.57443	1
XIST333	1281	Yes	No	2.18327	-2.18502	1.00641	Yes	No	-3	1.00641	1.79662	1.25934	1.73367	2.18327	1.80813	TTGGGCTGTCGAGCCTCGGG	TGG	chrX	103481953	103481935	103481958	+	0.545503	1
XIST1517	14359	No	No	1.09142	-0.00622597	0.776462	No	No	0	0.776462	1.09142	1.08277	0.902781	0.977506	0.847448	TGCATCCCAGTGCCTAGCAA	GGG	chrX	103463932	103463914	103463937	+	0.595001	1
XIST1085	14359	No	No	0.8758	0	0.817574	No	No	0	0.887515	0.8758	0.670672	0.817574	0.548324	0.777286	TACAAAACAGTGCCCTTGCT	AGG	chrX	103463932	103463926	103463949	-	0.546886	1
XIST24	458	No	No	1.45103	-1.50704	1.04379	No	No	-3	1.05325	1.37767	1.12528	1.04379	1.17455	1.45103	TTTTCTAAACTTGCCCATCT	GGG	chrX	103482776	103482770	103482793	-	0.451836	1
XIST1618	16666	Yes	No	1.72469	-2.20495	1.07693	Yes	No	-0.0985417	1.07693	1.32775	1.26349	1.36502	1.72469	1.42989	CTAAGATTGTGGAACTTAGA	TGG	chrX	103461625	103461607	103461630	+	0.404025	1
XIST1095	9555	No	No	1.24681	-0.0142097	0.960077	No	No	-0.353596	1.18239	0.819196	1.24681	0.960077	1.19703	0.968611	CCAGGCAATCCTTCTTCTTG	AGG	chrX	103470885	103470867	103470890	+	0.528883	1
XIST776	6129	No	No	1.14759	0	0.599622	No	No	0	1.21424	0.844212	1.14759	0.599622	0.688117	1.02507	AGACAGAAGTCTTACCTTGA	AGG	chrX	103477105	103477087	103477110	+	0.503251	1
XIST973	8094	No	No	1.13933	0	0.639705	No	No	0	1.02713	0.7434	1.13933	0.639705	0.728837	0.763566	AATGACACATAGGGTGTTTG	GGG	chrX	103475140	103475122	103475145	+	0.586574	1
XIST1136	9909	No	No	1.28287	-1.08328	0.822301	No	No	-0.0555173	1.1682	1.06561	1.28287	0.822301	1.0549	1.24485	TGAGCCTTTGTCTTCCTTGC	TGG	chrX	103469634	103469616	103469639	+	0.210137	1
XIST647	4420	No	No	1.4361	0	0.80334	No	No	0	0.80334	0.918909	1.1862	1.21067	1.4361	0.738197	AGGGGGTAGAGGGTATAGAT	AGG	chrX	103478814	103478796	103478819	+	0.443044	1
XIST1210	10819	No	No	1.39226	-1.39125	0.987293	No	No	0	1.25961	1.10531	1.19405	0.987293	1.17888	1.39226	ACAACGAATTAGACAACACA	AGG	chrX	103467472	103467454	103467477	+	0.661515	1
XIST557	8229	No	No	1.16791	-0.812119	0.980114	No	No	0	1.04623	1.00681	1.16791	0.980114	1.14468	1.05336	CCAACTGCTGGCACATTCTA	GGG	chrX	103475005	103474999	103475022	-	0.485354	1
XIST398	2088	No	No	1.37962	-1.6076	1.00102	No	No	-3	1.00102	1.27722	1.14357	1.20641	1.37962	1.27851	CTAGCCACTGAACAATACAA	AGG	chrX	103481146	103481128	103481151	+	0.67304	1
XIST322	6117	No	No	1.11521	0	0.750512	No	No	-0.0985417	0.88173	1.01763	1.11521	0.750512	0.836976	0.897276	AACGATTCCAATACGGTCAA	TGG	chrX	103477117	103477111	103477134	-	0.49294	1
XIST209	5012	No	No	1.06577	0	0.713711	No	No	-0.0710923	0.885606	1.03137	1.06577	0.713711	0.760648	0.913389	CCTGTGTGCATTTAGCAAAG	GGG	chrX	103478222	103478216	103478239	-	0.713505	1
XIST858	7093	No	No	1.27319	-1.47854	1.0227	No	No	-0.467246	1.0227	1.13868	1.11988	1.1369	1.27319	1.16453	CTGCTTTAAAGCGGAGAAGA	GGG	chrX	103476141	103476123	103476146	+	0.563794	1
XIST171	2214	Yes	No	1.99167	-1.30472	1.40723	Yes	No	-3	1.82242	1.09287	1.26057	1.40723	1.77391	1.99167	CATAGTGGATCACAAATCAC	TGG	chrX	103481020	103481014	103481037	-	0.573304	1
XIST68	1039	No	No	1.15285	-0.0298033	0.969045	No	No	-3	1.08898	0.853117	1.15285	0.969045	1.11716	0.929026	TCTTTATATGTGCGGGGTTG	CGG	chrX	103482195	103482189	103482212	-	0.323027	1
XIST615	8886	No	No	1.18175	-0.36334	0.68302	No	No	0	0.967207	1.13264	1.18175	0.68302	0.807161	1.0955	GTCGCCTTTGAAAATTATAT	AGG	chrX	103474348	103474342	103474365	-	0.413122	1
XIST790	6307	No	No	1.10129	-0.40831	0.943933	No	No	0	1.02432	0.942933	1.10129	0.943933	1.03954	0.965861	ATTATTAGCAAGCCACAAAA	TGG	chrX	103476927	103476909	103476932	+	0.231234	1
XIST341	6307	No	No	1.01885	0	1.07484	No	No	0	1.07484	0.94791	0.518643	1.09198	0.566348	1.01885	ACCTATAAGGTCCCATTTTG	TGG	chrX	103476927	103476921	103476944	-	0.344411	1
XIST1500	13783	No	No	1.16918	-0.796777	0.962231	No	No	-0.304518	0.962231	1.04404	1.11365	1.04986	1.16918	1.0046	CCCACAACCATAATGTGACC	TGG	chrX	103464508	103464490	103464513	+	0.53865	1
XIST1493	13589	No	No	1.07483	0	0.977849	No	No	0	0.977849	0.82789	1.06631	1.008	1.07483	0.809552	TAGTCATTCATTTGCACACA	TGG	chrX	103464702	103464684	103464707	+	0.491086	1
XIST801	6479	No	No	1.3359	-0.940685	0.819715	No	No	-0.363512	0.819715	1.3359	1.07788	0.953735	1.02801	1.09506	ACCCTTGCTGTACTGCAAAA	GGG	chrX	103476755	103476737	103476760	+	0.507653	1
XIST344	6389	No	No	1.05699	0	0.943636	No	No	0	1.13829	0.730128	1.05699	0.943636	0.997417	0.831096	TGAACAGCGTAAAACTGTAA	TGG	chrX	103476845	103476839	103476862	-	0.555745	1
XIST773	6024	No	No	1.19376	-0.200847	0.809034	No	No	-0.161151	0.849153	1.19376	1.10429	0.809034	0.893409	1.01368	TACAGGAGTCCTGATCTAAA	AGG	chrX	103477210	103477192	103477215	+	0.380625	1
XIST1045	13943	No	No	1.13606	0	0.972094	No	No	0	1.13863	0.829187	1.13606	0.972094	1.10436	0.944137	GAAGAGTACAGTTAACAAGC	TGG	chrX	103464348	103464342	103464365	-	0.583003	1
XIST1619	16677	No	No	1.19971	-0.110217	0.901037	No	No	-0.0985417	1.14881	0.872151	1.19971	0.901037	1.08098	1.00193	TGCAAAGTAGCCTAAGATTG	TGG	chrX	103461614	103461596	103461619	+	0.555253	1
XIST135	1584	No	No	0.987997	0	0.709726	No	No	-3	0.911208	0.972904	0.987997	0.709726	0.701207	0.886518	TGGTGCATTATGGTAGGGTG	TGG	chrX	103481650	103481644	103481667	-	0.577807	1
XIST832	11796	No	No	1.11918	-0.422618	0.844478	No	No	-0.88941	0.990458	0.990737	1.11918	0.844478	0.945124	0.981283	TTTGCGACTTGAGATTTAAA	AGG	chrX	103466495	103466489	103466512	-	0.278324	1
XIST1503	13922	No	No	1.20599	-0.264785	1.04277	No	No	0	1.08881	0.909275	1.15652	1.04277	1.20599	0.990027	TAACTGTACTCTTCCCATTA	TGG	chrX	103464369	103464351	103464374	+	0.263636	1
XIST741	5441	No	No	1.06884	-0.168187	0.843819	No	No	-0.107349	0.845636	1.04702	1.06884	0.843819	0.901904	0.885396	AGAGAAGTGGTCTCATTGGT	TGG	chrX	103477793	103477775	103477798	+	0.589099	1
XIST307	899	Yes	No	1.55722	-1.75254	0.995729	Yes	No	-3	1.13359	1.37371	1.17739	0.995729	1.17236	1.55722	AGAAGCCATAATGGCGGACG	CGG	chrX	103482335	103482317	103482340	+	0.452464	1
XIST731	5379	No	No	1.20835	-0.185111	0.883218	No	No	-0.182435	0.883218	1.00709	1.17723	1.02643	1.20835	0.88948	ATCTTGGTTACTAACAGAAG	GGG	chrX	103477855	103477837	103477860	+	0.649808	1
XIST507	2983	No	No	1.16482	-0.167301	0.954397	No	No	0	0.954397	0.927518	1.04642	1.11314	1.16482	0.88522	ctggactggattgggttggT	TGG	chrX	103480251	103480233	103480256	+	0.356158	1
XIST856	12017	No	No	1.17185	0	0.735424	No	No	-0.213959	0.735424	0.987644	1.17185	0.962073	1.12741	0.726338	AGGCCTATGGCCCAGAACTC	TGG	chrX	103466274	103466268	103466291	-	0.408968	1
XIST1478	13128	No	No	1.26546	-0.0619892	0.89465	No	No	-0.237321	0.89465	0.863246	1.22491	1.0331	1.26546	0.772303	TCATACGTTTCCTGGTTACC	TGG	chrX	103465163	103465145	103465168	+	0.497114	1
XIST478	2912	No	No	1	-0.690021	1	No	No	0	1	1	1	1	1	1	caggggctggggcaggggca	ggg	chrX	103480322	103480304	103480327	+	0.310818	1
XIST935	12740	No	No	1.17547	-1.34177	0.954444	No	No	-1.42022	0.954444	1.14977	1.17547	0.964698	1.13398	1.09739	GACTCTAAGGACTACTTAAC	GGG	chrX	103465551	103465545	103465568	-	0.454596	1
XIST758	5732	No	No	1.17923	-1.21581	0.950337	No	No	-0.120904	0.993354	1.08389	1.17923	0.950337	1.12066	1.07668	TTAAAAACAGGACAGATCAA	AGG	chrX	103477502	103477484	103477507	+	0.601633	1
XIST1303	11665	No	No	1.20124	-0.294081	0.762138	No	No	-0.0777937	1.02533	1.00477	1.20124	0.762138	0.915513	1.03023	TGGTGTGAGGAACGGCTCCA	CGG	chrX	103466626	103466608	103466631	+	0.532969	1
XIST1304	11673	No	No	1.13368	-0.293605	0.81308	No	No	-0.0736576	0.869741	1.13368	1.12585	0.81308	0.915404	0.986007	GGGCAGTCTGGTGTGAGGAA	CGG	chrX	103466618	103466600	103466623	+	0.628323	1
XIST830	6813	No	No	1.10769	-0.0437748	0.991308	No	No	-0.0920515	0.991308	0.863981	1.10299	1.00426	1.10769	0.856471	GAAGATTCACTGTATATTAA	TGG	chrX	103476421	103476403	103476426	+	0.346514	1
XIST1364	17058	No	No	1.09639	0	0.670561	No	No	0	0.923037	0.760188	1.09639	0.670561	0.735196	0.701681	TGGGACAGGAGGCCGAGTGA	AGG	chrX	103461233	103461227	103461250	-	0.53733	1
XIST1633	17058	No	No	0.793811	0	0.917939	No	No	0	1.09042	0.727988	0.733782	0.917939	0.673568	0.793811	GCTGGACCCTTTCCTTCACT	CGG	chrX	103461233	103461215	103461238	+	0.586876	1
XIST1533	14918	No	No	1.21181	0	0.893229	No	No	0	1.20673	0.744379	1.21181	0.893229	1.08242	0.898261	CAAACATTTAAGAAACTGGA	TGG	chrX	103463373	103463355	103463378	+	0.564145	1
XIST1319	11764	No	No	1	-0.690021	1	No	No	-1.11351	1	1	1	1	1	1	AAAACTTCTGTCTTCTACTT	GGG	chrX	103466527	103466509	103466532	+	0.444457	1
XIST1320	11765	No	No	1	-0.690021	1	No	No	-1.11351	1	1	1	1	1	1	CAAAACTTCTGTCTTCTACT	TGG	chrX	103466526	103466508	103466531	+	0.391055	1
XIST1606	16506	No	No	1	-0.690021	1	No	No	0	1	1	1	1	1	1	CCGGAGAAGACATGAGGATG	AGG	chrX	103461785	103461767	103461790	+	0.582854	1
XIST1607	16512	No	No	1	-0.690021	1	No	No	0	1	1	1	1	1	1	CAGTGGCCGGAGAAGACATG	AGG	chrX	103461779	103461761	103461784	+	0.666038	1
XIST327	1216	No	No	1	-0.690021	1	No	No	-3	1	1	1	1	1	1	AAGCCACGGGGGACCGCGCC	AGG	chrX	103482018	103482000	103482023	+	0.290267	1
XIST484	2937	No	No	1	-0.690021	1	No	No	0	1	1	1	1	1	1	gtaggggctggggctggggc	tgg	chrX	103480297	103480279	103480302	+	0.177382	1
XIST490	2949	No	No	1	-0.690021	1	No	No	0	1	1	1	1	1	1	gcaggggcaggggtaggggc	tgg	chrX	103480285	103480267	103480290	+	0.253625	1
XIST649	4431	No	No	1.34772	-0.852766	0.652418	No	No	-0.411168	0.959838	1.34772	1.22938	0.652418	0.802066	1.29359	AGTCAGTATGGAGGGGGTAG	AGG	chrX	103478803	103478785	103478808	+	0.425092	1
XIST846	6965	No	No	1.35918	-0.285525	1.0535	No	No	-0.181774	1.0535	0.913888	1.09703	1.23896	1.35918	0.962782	TTTCAAGTGCACAGAGCAGG	TGG	chrX	103476269	103476251	103476274	+	0.611109	1
XIST902	7585	No	No	1.18127	0	0.770621	No	No	-0.051587	0.979098	0.842539	1.18127	0.770621	0.910308	0.824928	ATCAGTTTAAGGAAGAGAGC	AGG	chrX	103475649	103475631	103475654	+	0.546472	1
XIST1041	8927	No	No	1.3582	0	1.22478	No	No	-0.0695604	1.22478	0.808352	1.0827	1.25446	1.3582	0.990055	AAATTATTGCCAGAGTTTAA	TGG	chrX	103474307	103474289	103474312	+	0.275407	1
XIST1131	9880	No	No	1.16076	0	0.849064	No	No	0	0.849064	0.944138	1.16076	0.949535	1.10218	0.801634	GAAAGCGTCTCACTGAAATC	TGG	chrX	103469663	103469645	103469668	+	0.366822	1
XIST197	4723	No	No	1.10313	0	0.830845	No	No	-0.140862	1.07615	0.8436	1.10313	0.830845	0.91653	0.907843	AGTCCTACTTTACTTGTCCA	TGG	chrX	103478511	103478505	103478528	-	0.516089	1
XIST34	617	No	No	1.24094	-0.657998	1.15051	No	No	-3	1.15051	0.99308	1.05644	1.17464	1.24094	1.14255	TCTTTTTTTCCCATGCCCAA	CGG	chrX	103482617	103482611	103482634	-	0.536292	1
XIST369	1714	No	No	1.22905	-0.0933412	0.557778	No	No	-3	1.02368	1.02365	1.22905	0.557778	0.685535	1.04789	CAATAATGCACATTTCTAAC	TGG	chrX	103481520	103481502	103481525	+	0.404734	1
XIST985	8211	No	No	1.1543	-0.812762	0.872377	No	No	0	0.872377	1.1543	1.01235	1.06085	1.07395	1.00698	AATGTGCCAGCAGTTGGAAT	TGG	chrX	103475023	103475005	103475028	+	0.413865	1
XIST1287	16447	No	No	1	-0.690021	1	No	No	0	1	1	1	1	1	1	GGGGGGGGGGTCTCTTTTCT	GGG	chrX	103461844	103461838	103461861	-	0.329594	1
XIST1253	11267	No	No	1.02139	-0.0343112	0.903009	No	No	-0.533132	0.903009	0.946064	1.02139	0.94593	0.966164	0.854305	AACTTGAACAAAGAACAAGT	GGG	chrX	103467024	103467006	103467029	+	0.673637	1
XIST1004	8407	No	No	1.05179	-0.0269408	0.810366	No	No	-0.107905	0.873879	1.01372	1.05179	0.810366	0.852338	0.88587	GACAGTTGGCTCCTTCCTGG	AGG	chrX	103474827	103474809	103474832	+	0.663243	1
XIST920	7689	No	No	1.08096	-0.104226	1.03305	No	No	-0.125518	1.08813	0.870856	1.04638	1.03305	1.08096	0.947607	GCTGTACTTTATTATATCAT	TGG	chrX	103475545	103475527	103475550	+	0.325645	1
XIST1110	9751	No	No	1.08782	-0.372548	0.899742	No	No	-0.355561	0.899742	1.03908	1.08782	0.94812	1.03139	0.934908	AGCAAGCCCACAATTCTGGG	GGG	chrX	103469792	103469774	103469797	+	0.734574	1
XIST650	4455	No	No	1.4939	-0.668607	0.689527	No	No	-0.411168	0.689527	1.4939	1.10757	0.899184	0.995907	1.03009	TATGTGAAATTCCATGACTC	TGG	chrX	103478779	103478761	103478784	+	0.532134	1
XIST686	4860	No	No	1.01563	-0.345342	0.912456	No	No	0	0.912456	1.01563	1	0.990688	0.990688	0.926721	CTACTACAGCAATGACAGAA	TGG	chrX	103478374	103478356	103478379	+	0.587178	1
XIST71	1070	No	No	1.09153	-0.109456	0.83089	No	No	-3	0.953913	1.09153	1.0277	0.83089	0.853908	1.04123	TTGATTTGTGGTAGCATTTG	CGG	chrX	103482164	103482158	103482181	-	0.412109	1
XIST111	1353	Yes	No	2.04413	-1.65493	1.06609	Yes	No	-3	1.06609	1.22448	1.15095	1.77603	2.04413	1.30541	TTAGGTCGTACAGGAAAAGA	TGG	chrX	103481881	103481875	103481898	-	0.560496	1
XIST177	2433	No	No	1.80395	-1.04689	0.971655	No	No	-3	0.971655	1.1335	1.04915	1.71943	1.80395	1.10137	CCTTTAGTGAATTGTTACTT	TGG	chrX	103480801	103480795	103480818	-	0.437682	1
XIST969	8041	No	No	1.13241	-0.102887	0.728384	No	No	0	1.043	1.02634	1.13241	0.728384	0.824832	1.07048	TTCGAGGTGTCTCTGTTCAG	TGG	chrX	103475193	103475175	103475198	+	0.587462	1
XIST787	11216	No	No	1.06246	-0.520781	0.931347	No	No	-0.106793	0.931347	1.03785	1.03128	1.03024	1.06246	0.966602	GCCTTTCGTGACTCCCCTTT	GGG	chrX	103467075	103467069	103467092	-	0.268699	1
XIST673	4757	No	No	1.1994	0	0.690128	No	No	-0.140862	1.11421	0.952481	1.1994	0.690128	0.827737	1.06126	GTGTATCTTGATTAACATGA	AGG	chrX	103478477	103478459	103478482	+	0.491328	1
XIST974	8095	No	No	1.11302	-0.469951	0.858729	No	No	0	1.0764	0.98935	1.11302	0.858729	0.955779	1.06493	TAATGACACATAGGGTGTTT	GGG	chrX	103475139	103475121	103475144	+	0.303997	1
XIST233	5232	No	No	1.08863	-0.335554	0.965055	No	No	0	0.965055	0.957932	1.04007	1.04669	1.08863	0.924457	TCAGCCAAAAACCTCTGCAC	TGG	chrX	103478002	103477996	103478019	-	0.54627	1
XIST1337	11971	No	No	1.20453	0	0.770645	No	No	-0.522879	0.822758	1.20453	1.06185	0.770645	0.818307	0.991034	ATATTCTGTCCATATAGGAT	TGG	chrX	103466320	103466302	103466325	+	0.463682	1
XIST1387	12349	No	No	1.12203	0	0.746438	No	No	0	0.836201	1.12203	1.1026	0.746438	0.82302	0.93824	TGTATGCATGCTTATTCCTA	GGG	chrX	103465942	103465924	103465947	+	0.521251	1
XIST520	3017	No	No	1.20318	0	0.407764	No	No	0	0.407764	0.958297	1.20318	0.466674	0.561491	0.390759	ctgggcctggggctaggact	ggg	chrX	103480217	103480199	103480222	+	0.278674	1
XIST1205	15624	No	No	1.13783	0	0.623611	No	No	0	1.09123	0.94166	1.13783	0.623611	0.709561	1.02757	AACTGGAGACTTCCTAGCTA	AGG	chrX	103462667	103462661	103462684	-	0.54363	1
XIST1572	15624	No	No	1.01014	0	1.11778	No	No	0	1.19799	0.843195	0.658526	1.11778	0.736089	1.01014	CTTTTGGAGCTTCCTTAGCT	AGG	chrX	103462667	103462649	103462672	+	0.523807	1
XIST1254	11268	No	No	1.34043	-1.39214	0.943366	No	No	-0.533132	1.19788	1.119	1.17181	0.943366	1.10545	1.34043	GAACTTGAACAAAGAACAAG	TGG	chrX	103467023	103467005	103467028	+	0.571177	1
XIST890	12437	No	No	1.09453	0	0.758908	No	No	0	0.83338	1.06164	1.09453	0.758908	0.830644	0.884751	GGAAAGCATCAGGTTGTTAG	GGG	chrX	103465854	103465848	103465871	-	0.578692	1
XIST1232	16051	No	No	1.14015	0	0.728255	No	No	0	0.970928	0.741647	1.14015	0.728255	0.830323	0.720086	AAAAGTTGCTCCCCTCCTCA	TGG	chrX	103462240	103462234	103462257	-	0.517597	1
XIST1587	16051	No	No	0.939169	0	0.949223	No	No	0	1.12286	0.836408	0.813874	0.949223	0.772548	0.939169	TACCAAGCATGCCCATGAGG	AGG	chrX	103462240	103462222	103462245	+	0.578376	1
XIST926	12684	No	No	1.37143	-0.529237	1.15589	No	No	-0.761954	1.27586	0.892193	1.18647	1.15589	1.37143	1.13831	CATTTCACCAAAGGAACTCC	TGG	chrX	103465607	103465601	103465624	-	0.464122	1
XIST675	9726	No	No	1.22839	-1.48988	1.0017	No	No	-0.530178	1.06144	1.15729	1.12243	1.0017	1.12435	1.22839	CAAAAAGCTTACAGGCCACA	TGG	chrX	103470565	103470559	103470582	-	0.553018	1
XIST1234	16061	No	No	1.1404	0	0.558242	No	No	0	1.16394	0.785816	1.1404	0.558242	0.636617	0.914646	CCCCTCCTCATGGGCATGCT	TGG	chrX	103462230	103462224	103462247	-	0.346374	1
XIST525	3030	No	No	1.14051	-0.390589	0.963818	No	No	-1.284	1.15154	0.9392	1.14051	0.963818	1.09925	1.08153	GGTCTGAAAGTATctgggcc	tgg	chrX	103480204	103480186	103480209	+	0.440239	1
XIST1164	10114	No	No	1.16447	-0.0483191	0.89722	No	No	0	0.89722	0.95602	1.0853	1.07295	1.16447	0.857761	CTTTGGGGAAGGGTAATATT	TGG	chrX	103468958	103468940	103468963	+	0.293247	1
XIST1019	13508	No	No	1.28429	-0.944839	0.831164	No	No	-0.0741724	0.831164	1.28429	1.02875	1.15587	1.18909	1.06746	TCAGCACTGGGAATAACAAA	GGG	chrX	103464783	103464777	103464800	-	0.549283	1
XIST292	5673	No	No	0.619078	0	1	No	No	0	1	0.619078	0.454469	1	0.454469	0.619078	TTGTCCCTCTTCCTAAGCAT	TGG	chrX	103477561	103477555	103477578	-	0.485078	1
XIST1313	16679	No	No	1.16015	-0.246607	0.923724	No	No	-0.0741724	1.28417	0.903427	1.13233	0.923724	1.04596	1.16015	CATCTAAGTTCCACAATCTT	AGG	chrX	103461612	103461606	103461629	-	0.308008	1
XIST784	6211	No	No	1.10725	0	1.03815	No	No	0	1.05852	0.691444	1.06656	1.03815	1.10725	0.731905	GTACATAAATAGTTTGAGGA	AGG	chrX	103477023	103477005	103477028	+	0.509838	1
XIST840	11861	No	No	1.04149	-0.298375	1.0651	No	No	-0.258061	1.09474	0.916907	0.977836	1.0651	1.04149	1.00377	ATGCTGACAACCCAAAGAAG	AGG	chrX	103466430	103466424	103466447	-	0.592515	1
XIST1103	9626	No	No	1.36982	-0.16111	1.07544	No	No	-0.0736576	1.07544	0.883718	1.04692	1.30843	1.36982	0.950389	CAGTCCTTGAGTCTCACATA	GGG	chrX	103470665	103470647	103470670	+	0.581283	1
XIST298	5752	No	No	1.06049	-0.0695451	0.891392	No	No	-0.0746879	1.15779	0.862858	1.06049	0.891392	0.945316	0.999005	CTGTCCTGTTTTTAACTTcc	agg	chrX	103477482	103477476	103477499	-	0.231319	1
XIST960	7960	No	No	0.963154	0	1.0127	No	No	-0.0777937	1.08316	0.827003	0.951079	1.0127	0.963154	0.895776	TTGACTTTAAGTCAAGAGAA	GGG	chrX	103475274	103475256	103475279	+	0.597931	1
XIST384	1920	No	No	1.28387	-0.00420834	0.893378	No	No	-3	0.893378	0.948074	1.05381	1.21831	1.28387	0.846988	CGACCAAGAACCCGCAGCCT	CGG	chrX	103481314	103481296	103481319	+	0.502232	1
XIST942	7833	No	No	1.05656	0	1.08716	No	No	0	1.27342	0.713605	0.97186	1.08716	1.05656	0.908722	TGATTCAGAAAAGTGGTCAA	TGG	chrX	103475401	103475383	103475406	+	0.539161	1
XIST709	5062	No	No	1.05228	0	0.548562	No	No	-0.0565055	0.802669	1.05228	0.974593	0.548562	0.534625	0.844632	TGGCCAATGCCTTGAAAATT	GGG	chrX	103478172	103478154	103478177	+	0.34322	1
XIST994	8323	No	No	1.01118	0	0.829731	No	No	0	1.0132	0.83947	1.01118	0.829731	0.839011	0.850553	AAAGGAAAGCCCCAAGTAAA	AGG	chrX	103474911	103474893	103474916	+	0.349087	1
XIST750	5584	No	No	1.12678	-0.465212	0.847166	No	No	-0.181115	0.961611	1.06743	1.12678	0.847166	0.954569	1.02645	CTGTAAGTCCCGCCCAGCCC	AGG	chrX	103477650	103477632	103477655	+	0.496216	1
XIST283	5584	No	No	1.18587	0	0.859918	No	No	-0.181115	0.859918	1.18587	0.801686	0.98248	0.78764	1.01975	CCTCTTATGTAGCCTGGGCT	GGG	chrX	103477650	103477644	103477667	-	0.423121	1
XIST756	5672	No	No	1.04184	-0.226782	0.924899	No	No	0	0.979366	0.918221	1.04184	0.924899	0.963599	0.899274	GGTTTCTTTATCCAATGCTT	AGG	chrX	103477562	103477544	103477567	+	0.462636	1
XIST701	4971	No	No	1.41701	-1.24357	0.866165	No	No	0	0.866165	1.41701	1.17316	0.922217	1.08191	1.22736	CTAGCTAAAGTCTAATCCAA	TGG	chrX	103478263	103478245	103478268	+	0.568809	1
XIST880	12345	No	No	1.10933	-0.345833	0.96329	No	No	0	1.06545	0.926724	1.10933	0.96329	1.0686	0.987381	CTGACTATTGAAACTTCCCT	AGG	chrX	103465946	103465940	103465963	-	0.61057	1
XIST165	2148	No	No	1.4377	-1.09836	1.00926	No	No	-3	1.00926	1.42451	1.05688	1.10467	1.16751	1.4377	TAGCCAGCACTGATCTCAAG	CGG	chrX	103481086	103481080	103481103	-	0.602963	1
XIST910	12602	No	No	1.27067	0	1.03743	No	No	0	1.03743	0.780184	1.07656	1.18031	1.27067	0.809387	AGGGTATGGTTTTCTAATAA	TGG	chrX	103465689	103465683	103465706	-	0.352632	1
XIST690	9834	No	No	1.26905	-0.397281	0.780318	No	No	0	0.780318	1.10192	1.18995	1.06648	1.26905	0.859851	ATGGGGCATGAGGATCCTCC	AGG	chrX	103469709	103469703	103469726	-	0.447956	1
XIST1082	14325	No	No	1.10933	0	0.938172	No	No	0	1.29685	0.655776	1.10933	0.938172	1.04074	0.850441	CTTGATGAGTACATACTGAA	TGG	chrX	103463966	103463960	103463983	-	0.538277	1
XIST361	6568	No	No	1.2145	-0.178411	0.774391	No	No	0	1.00381	0.887629	1.2145	0.774391	0.9405	0.891015	CTTTCCACTCTTTAATTTCC	AGG	chrX	103476666	103476660	103476683	-	0.266081	1
XIST665	4633	No	No	1.17542	-0.265253	0.901123	No	No	-0.457175	1.13893	1.03205	1.00934	0.901123	0.909539	1.17542	ATAGATGGGCTCAGTCTTAT	AGG	chrX	103478601	103478583	103478606	+	0.279164	1
XIST1240	11201	No	No	1.43937	-0.562922	1.25611	No	No	-0.106793	1.25611	0.919871	1.14531	1.25674	1.43937	1.15546	AAAGGGGAGTCACGAAAGGC	AGG	chrX	103467090	103467072	103467095	+	0.536328	1
XIST1609	16529	No	No	1.37912	-0.0948535	1.02215	No	No	0	1.02215	0.868284	1.00778	1.36848	1.37912	0.887521	CAGCTTCCCACTCATTGCAG	TGG	chrX	103461762	103461744	103461767	+	0.598094	1
XIST698	4934	No	No	1.03373	0	0.898539	No	No	0	1.19174	0.722546	1.03373	0.898539	0.928844	0.861087	ACAGAATTATTCAGTACTCA	AGG	chrX	103478300	103478282	103478305	+	0.576334	1
XIST782	6209	No	No	1.06384	0	0.817434	No	No	0	1.03319	0.794675	1.06384	0.817434	0.869618	0.821051	ACATAAATAGTTTGAGGAAG	GGG	chrX	103477025	103477007	103477030	+	0.483802	1
XIST1620	16704	No	No	1.12311	0	0.920058	No	No	0	0.9829	0.8532	1.12311	0.920058	1.03332	0.838611	AAAAATGGCTTGTTTGCCCC	AGG	chrX	103461587	103461569	103461592	+	0.511458	1
XIST1407	12496	No	No	1.19458	-0.55596	0.684638	No	No	-0.180456	1.03714	1.1518	1.14381	0.684638	0.783094	1.19458	GCTTGTCTAATTCTTCTCAT	TGG	chrX	103465795	103465777	103465800	+	0.331185	1
XIST909	12588	No	No	0.961813	0	0.858464	No	No	0	0.858464	0.919728	0.903405	1.06465	0.961813	0.789553	GGGCTTAGGTGAGCAGGGTA	TGG	chrX	103465703	103465697	103465720	-	0.428242	1
XIST695	9855	No	No	1.03562	-0.0855309	0.915851	No	No	0	0.915851	0.945871	1.00125	1.03433	1.03562	0.866277	GGGGAATAGCTCACCACCAC	TGG	chrX	103469688	103469682	103469705	-	0.432005	1
XIST1086	14365	No	No	1.01998	0	0.846864	No	No	0	0.997556	1.01998	0.945241	0.846864	0.800491	1.01749	ACAGTGCCCTTGCTAGGCAC	TGG	chrX	103463926	103463920	103463943	-	0.482886	1
XIST1175	10210	No	No	1.1403	-0.569789	0.949059	No	No	-0.832683	1.14691	0.994239	1.02849	0.949059	0.976097	1.1403	AGTCAGGCATGTTGATCCTC	GGG	chrX	103468862	103468844	103468867	+	0.528178	1
XIST184	2667	No	No	1.37126	-1.32186	0.957665	No	No	-1.60206	0.957665	1.1765	1.09522	1.25204	1.37126	1.12669	GTTGATGCTATATTGACTAA	TGG	chrX	103480567	103480561	103480584	-	0.419674	1
XIST1177	15172	No	No	1.12243	0	1.00467	No	No	0	1.00467	0.729371	1.00358	1.11842	1.12243	0.732775	TATATAAAATATGCTAACCT	AGG	chrX	103463119	103463113	103463136	-	0.577319	1
XIST150	1842	Yes	No	1.72219	-1.67275	1.06914	Yes	No	-3	1.06914	1.18411	1.15566	1.49023	1.72219	1.26598	TTTTTTCGAAGTGCCTGCCC	AGG	chrX	103481392	103481386	103481409	-	0.52291	1
XIST873	7278	No	No	1.15038	-0.365582	1.02741	No	No	-0.167491	1.16861	0.931882	1.11969	1.02741	1.15038	1.089	CGCACAGGTCATATGTGTAA	GGG	chrX	103475956	103475938	103475961	+	0.596393	1
XIST843	11899	No	No	1.03642	0	0.946812	No	No	-0.281498	1.03337	0.837804	1.03642	0.946812	0.981299	0.865763	ACACCTGTGACTTCCAAGAG	CGG	chrX	103466392	103466386	103466409	-	0.712916	1
XIST1151	10046	No	No	1.17013	-0.961553	1.01718	No	No	-0.0705811	1.01718	1.03272	1.10776	1.0563	1.17013	1.05046	TCTTGAAGTATGTAAACAGC	TGG	chrX	103469353	103469335	103469358	+	0.55485	1
XIST518	3012	No	No	1.12985	0	0.674785	No	No	0	0.839311	1.06776	1.12985	0.674785	0.762407	0.89618	cctggggctaggactgggct	ggg	chrX	103480222	103480204	103480227	+	0.26412	1
XIST646	4419	No	No	1.05659	-0.150548	0.957652	No	No	0	0.957652	0.920222	1.04542	1.01069	1.05659	0.881252	GGGGGTAGAGGGTATAGATA	GGG	chrX	103478815	103478797	103478820	+	0.553105	1
XIST522	3023	No	No	1.05943	-0.289322	0.86335	No	No	-0.202732	0.86335	1.05943	1.04798	0.934355	0.979182	0.914663	AAGTATctgggcctggggct	agg	chrX	103480211	103480193	103480216	+	0.426949	1
XIST1099	14559	No	No	1.48352	-0.142593	0.810012	No	No	0	0.810012	1.03748	1.15009	1.28991	1.48352	0.840375	GTCTACAGTTCTATAAAGCC	GGG	chrX	103463732	103463726	103463749	-	0.548426	1
XIST57	883	No	No	1.90319	-1.0908	0.865436	No	No	-3	0.865436	1.22054	1.09721	1.73457	1.90319	1.0563	CTGAGTGGGTGTTCAGGGCG	TGG	chrX	103482351	103482345	103482368	-	0.490188	1
XIST808	6560	No	No	1.0461	0	0.705262	No	No	0	1.00082	0.793399	1.0461	0.705262	0.737774	0.794053	TAGTCCTGGAAATTAAAGAG	TGG	chrX	103476674	103476656	103476679	+	0.654462	1
XIST1545	15124	No	No	1.08171	0	0.810256	No	No	0	1.02184	0.799713	1.08171	0.810256	0.876463	0.817176	GGTGTTGTGTTCTGCATGCT	TGG	chrX	103463167	103463149	103463172	+	0.439084	1
XIST310	944	No	No	1.10291	-0.191388	0.807849	No	No	-3	0.807849	1.10291	0.895549	1.06372	0.952613	0.890982	GTCCTAATTCTTGGCGTAAC	TGG	chrX	103482290	103482272	103482295	+	0.307693	1
XIST876	7321	No	No	1.28321	-0.930345	1.02685	No	No	-0.2652	1.15072	1.11514	1.02705	1.02685	1.05463	1.28321	AGCAGCCCCAGTCAAAAGGT	AGG	chrX	103475913	103475895	103475918	+	0.668459	1
XIST919	7688	No	No	1.64392	0	0.822231	No	No	-0.125518	0.822231	0.95968	0.982755	1.67276	1.64392	0.789079	CTGTACTTTATTATATCATT	GGG	chrX	103475546	103475528	103475551	+	0.416622	1
XIST589	8466	No	No	1.01969	0	0.754402	No	No	0	1.02908	0.838188	1.01969	0.754402	0.769256	0.862565	TTTGTATATTGCTACTGTAC	AGG	chrX	103474768	103474762	103474785	-	0.458112	1
XIST1363	12098	No	No	1.36192	-0.0233344	0.517909	No	No	0	1.3555	1.00473	1.17368	0.517909	0.60786	1.36192	TAAGAAATGGAAAGGGATGC	TGG	chrX	103466193	103466175	103466198	+	0.384852	1
XIST725	5303	No	No	1.23595	-0.154062	0.950367	No	No	-0.136083	0.950367	0.927962	0.992862	1.24484	1.23595	0.881905	ACCCTCTTTACATAAAGCAA	GGG	chrX	103477931	103477913	103477936	+	0.635742	1
XIST1344	12042	No	No	1.00445	-0.461535	0.970516	No	No	-0.051587	0.970516	0.982698	0.989299	1.01531	1.00445	0.953724	TTCTTGGTCTTGGGGATAGA	AGG	chrX	103466249	103466231	103466254	+	0.324337	1
XIST1411	12533	No	No	1.49212	-0.402214	1.12406	No	No	-0.252588	1.12406	0.941336	1.10796	1.34672	1.49212	1.05812	GCTGGTGCTTCTCAGAGGGT	TGG	chrX	103465758	103465740	103465763	+	0.496812	1
XIST1127	9859	No	No	1.16604	-1.21986	0.979892	No	No	0	0.979892	1.11861	1.07772	1.08196	1.16604	1.09612	GGGCTAGGCCTGTTGCCCAG	TGG	chrX	103469684	103469666	103469689	+	0.658512	1
XIST1057	14012	No	No	1.16895	-0.0557811	0.754862	No	No	0	1.26557	0.923655	1.13902	0.754862	0.859801	1.16895	ccagaaattggaggctagcc	tgg	chrX	103464279	103464273	103464296	-	0.382706	1
XIST36	619	No	No	1.3744	-0.602778	1.18898	No	No	-3	1.43251	0.877348	1.15595	1.18898	1.3744	1.25681	TTTTTTTCCCATGCCCAACG	GGG	chrX	103482615	103482609	103482632	-	0.701154	1
XIST1217	10992	No	No	1.02357	0	0.838436	No	No	-0.157391	0.838436	0.873406	1.02357	0.878428	0.899129	0.732295	ggaaagaaggagacatgcaa	agg	chrX	103467299	103467281	103467304	+	0.604225	1
XIST158	1929	Yes	No	2.38843	-1.53992	1.3646	Yes	No	-3	1.3646	1.13242	1.16054	2.05803	2.38843	1.5453	AGACCGAGGCTGCGGGTTCT	TGG	chrX	103481305	103481299	103481322	-	0.302162	1
XIST892	12452	No	No	1.14949	-0.0703436	0.652591	No	No	-0.111259	0.975576	1.04203	1.14949	0.652591	0.750146	1.01658	GTTAGGGGGAAAACAATGTC	AGG	chrX	103465839	103465833	103465856	-	0.554486	1
XIST740	5417	No	No	1.06311	0	0.784875	No	No	-0.0856568	0.980858	1.06311	0.987586	0.784875	0.775132	1.04276	ACCCTTGATTGTCACCCATT	AGG	chrX	103477817	103477799	103477822	+	0.333053	1
XIST1360	12092	No	No	1.07895	0	0.777772	No	No	0	1.06817	0.916729	1.07895	0.777772	0.839179	0.979221	ATGGAAAGGGATGCTGGGGT	TGG	chrX	103466199	103466181	103466204	+	0.416502	1
XIST1316	16698	No	No	1.12909	0	0.514956	No	No	0	1.02272	0.949863	1.12909	0.514956	0.581432	0.971444	TAGGCTACTTTGCATTATCC	TGG	chrX	103461593	103461587	103461610	-	0.324891	1
XIST1401	17387	No	No	2.94741	-1.1475	1.07635	No	No	0	1.07635	1.0655	1.14438	2.57555	2.94741	1.14685	AAGATGGAGCCAGGTTGAAG	AGG	chrX	103460904	103460898	103460921	-	0.553216	1
XIST1610	16566	No	No	1.10272	-0.843216	1.00492	No	No	0	1.00492	1.01174	1.03428	1.06617	1.10272	1.01672	GCTTCTGTAACTTTAGGGTC	AGG	chrX	103461725	103461707	103461730	+	0.412421	1
XIST1322	11808	No	No	1.18068	-0.908489	0.890832	No	No	-0.88941	0.890832	1.18068	1.02347	1.02318	1.04719	1.05179	GACGGGCCATCTGTGTATTT	TGG	chrX	103466483	103466465	103466488	+	0.310418	1
XIST645	4337	No	No	1.00113	-0.274653	0.910352	No	No	-0.108463	0.970377	0.939249	1.00113	0.910352	0.911384	0.911425	AAAGTGAAATTCTATGTCTC	TGG	chrX	103478897	103478879	103478902	+	0.470265	1
XIST235	5261	No	No	1.06659	-0.629443	1.01835	No	No	0	1.02739	0.988142	1.04737	1.01835	1.06659	1.0152	TTATGTGGATAATCCTGACT	AGG	chrX	103477973	103477967	103477990	-	0.568009	1
XIST1397	12406	No	No	1.14512	0	0.700458	No	No	0	0.700458	1.14512	0.923393	0.79597	0.734993	0.802109	TTCCTTTTCTTGTCAGCCTA	GGG	chrX	103465885	103465867	103465890	+	0.425323	1
XIST497	2965	No	No	1.41911	-0.222635	1.19415	No	No	0	1.19415	0.88745	1.15182	1.23206	1.41911	1.05975	gTTGGGtggggcaggggcag	ggg	chrX	103480269	103480251	103480274	+	0.231539	1
XIST624	9106	No	No	1.10961	0	0.921667	No	No	0	0.921667	0.855786	0.9503	1.16764	1.10961	0.788749	AAGAGCTTTCTCTAGTGTGA	AGG	chrX	103474128	103474122	103474145	-	0.55715	1
XIST885	12402	No	No	1.02605	0	0.875398	No	No	0	0.875398	0.965938	1.02605	0.891902	0.915133	0.845581	CTCCCTACCTCAGAAGCCCT	AGG	chrX	103465889	103465883	103465906	-	0.608108	1
XIST1062	14044	No	No	1.05478	-0.130916	0.831245	No	No	0	0.831245	1.05478	1.01221	0.998524	1.01072	0.876783	aaggtcaatctcaaaCCTGG	AGG	chrX	103464247	103464241	103464264	-	0.751352	1
XIST911	12607	No	No	0.970921	0	0.561598	No	No	0	1.0488	0.893937	0.970921	0.561598	0.545267	0.937564	ATGGTTTTCTAATAATGGTT	TGG	chrX	103465684	103465678	103465701	-	0.351685	1
XIST1489	13471	No	No	1.11725	-0.290169	0.835265	No	No	-0.199971	1.03795	1.07639	1.08177	0.835265	0.903568	1.11725	ATGGGTATTCAGAAATTAGA	AGG	chrX	103464820	103464802	103464825	+	0.449369	1
XIST43	715	No	No	1.30118	-0.956661	0.910647	No	No	-3	1.1258	1.15578	1.13264	0.910647	1.03144	1.30118	TTTTTTTTTTCACGGCCCAA	CGG	chrX	103482519	103482513	103482536	-	0.557529	1
XIST823	11729	No	No	1.23028	-0.813404	1.02028	No	No	-1.11351	1.02028	1.05017	1.00699	1.22174	1.23028	1.07147	ATACATCATTCCGTCCGGTC	AGG	chrX	103466562	103466556	103466579	-	0.494331	1
XIST332	6230	No	No	1.11226	-0.0201599	0.978072	No	No	0	1.32691	0.75675	1.11226	0.978072	1.08787	1.00414	CAAACTATTTATGTACATAC	TGG	chrX	103477004	103476998	103477021	-	0.461241	1
XIST388	6918	No	No	0.993291	0	0.948918	No	No	0	0.948918	0.671688	0.901421	1.10192	0.993291	0.637377	TCAACAAGGCCGCATTCTTT	TGG	chrX	103476316	103476310	103476333	-	0.280008	1
XIST506	2982	No	No	1.05177	-0.595104	0.981718	No	No	0	0.984697	1.05177	0.999445	0.981718	0.981173	1.03567	tggactggattgggttggTT	GGG	chrX	103480252	103480234	103480257	+	0.350006	1
XIST702	9948	No	No	1.05711	0	0.720004	No	No	-0.0798767	1.17441	0.900121	0.897559	0.720004	0.646246	1.05711	ATGCCACCCTACATCAAAGT	AGG	chrX	103469595	103469589	103469612	-	0.557725	1
XIST1108	9699	Yes	No	1.78501	-1.37875	1.42069	Yes	No	-0.530178	1.42069	1.10266	1.14218	1.56282	1.78501	1.56655	GCTTTTTGTTCAGAGTAGCG	AGG	chrX	103470592	103470574	103470597	+	0.665599	1
XIST1001	13346	No	No	1.20428	-0.483716	1.00184	No	No	-0.714443	1.00184	0.964719	0.959752	1.25479	1.20428	0.966497	CCAGTGTGTTTCTTCTGCTT	TGG	chrX	103464945	103464939	103464962	-	0.344003	1
XIST504	2978	No	No	0.94143	0	0.847604	No	No	0	0.847604	0.72165	0.94143	0.904117	0.851163	0.611673	ctggattgggttggTTGGGt	ggg	chrX	103480256	103480238	103480261	+	0.315025	1
XIST889	12436	No	No	1.05006	-0.399174	1.04832	No	No	-0.0942041	1.05998	0.940589	1.00166	1.04832	1.05006	0.997001	AGGAAAGCATCAGGTTGTTA	GGG	chrX	103465855	103465849	103465872	-	0.458698	1
XIST1416	17510	No	No	0.973098	0	0.945442	No	No	0	0.945442	0.811842	0.965479	1.00789	0.973098	0.76755	TCAGTAATATCCCTTTGTAT	GGG	chrX	103460781	103460775	103460798	-	0.577046	1
XIST1227	11054	No	No	0.920884	0	0.818465	No	No	0	1.07423	0.857249	0.918119	0.818465	0.751448	0.920884	AGAACATGCAGGAGAAACAT	GGG	chrX	103467237	103467219	103467242	+	0.635648	1
XIST1435	12771	No	No	1.16276	-0.785359	0.997242	No	No	-0.232844	0.997242	1.16276	1.00266	1.04949	1.05228	1.15955	CTTCCCTCTTACAGAGGAAG	AGG	chrX	103465520	103465502	103465525	+	0.473897	1
XIST921	12646	No	No	1.24473	-0.543186	0.946039	No	No	-0.31158	0.946039	1.08161	0.971295	1.28152	1.24473	1.02324	GAACTCCCTGCTCATAGTAG	TGG	chrX	103465645	103465639	103465662	-	0.605103	1
XIST1010	8449	No	No	0.966118	0	0.681563	No	No	-0.112383	0.940096	0.908687	0.966118	0.681563	0.65847	0.854253	ACAGTAGCAATATACAAAAT	CGG	chrX	103474785	103474767	103474790	+	0.378238	1
XIST1473	13055	No	No	1.05142	-0.121399	0.905216	No	No	-0.115771	0.905216	0.966103	1.05142	0.949608	0.998435	0.874532	ATTCAGCACAAAAAATATGC	AGG	chrX	103465236	103465218	103465241	+	0.467301	1
XIST1326	11860	No	No	1.24442	-0.0624409	0.892255	No	No	-0.258061	0.892255	0.965365	1.01513	1.22588	1.24442	0.861352	TAGAAACAGTTCCTCTTCTT	TGG	chrX	103466431	103466413	103466436	+	0.202724	1
XIST721	5231	No	No	1.08029	0	0.787864	No	No	0	1.18077	0.737054	1.08029	0.787864	0.851121	0.87029	CATAAAATGTTCCAGTGCAG	AGG	chrX	103478003	103477985	103478008	+	0.551769	1
XIST627	9143	No	No	1.24785	0	1.25277	No	No	-0.0594835	1.45551	0.799453	0.99607	1.25277	1.24785	1.16361	CCGAGTACTTAGGTCTTTTT	TGG	chrX	103474091	103474085	103474108	-	0.100645	1
XIST997	13292	No	No	1.23743	-0.627709	1.06597	No	No	-0.935542	1.25236	0.988075	1.11486	1.06597	1.18841	1.23743	ACAAATATATGAACATAACG	GGG	chrX	103464999	103464993	103465016	-	0.7306	1
XIST428	7425	No	No	1.01151	0	0.702235	No	No	-0.91364	1.01533	0.996234	0.987361	0.702235	0.693359	1.01151	GCTCTCTTTGCATACCATCA	AGG	chrX	103475809	103475803	103475826	-	0.551522	1
XIST907	12582	No	No	1.02395	0	0.788675	No	No	0	0.788675	0.983023	1.02395	0.988721	1.0124	0.775285	TTCTTTGGGCTTAGGTGAGC	AGG	chrX	103465709	103465703	103465726	-	0.329657	1
XIST1132	14845	No	No	1.00113	-0.498661	1.01637	No	No	0	1.01637	0.985	0.962978	1.03118	0.993	1.00113	CTGAGTGGACTATGCTGTCT	AGG	chrX	103463446	103463440	103463463	-	0.489773	1
XIST336	6243	No	No	1.25838	-0.0712209	0.850545	No	No	0	0.870058	1.25838	1.01468	0.850545	0.86303	1.09486	TACATACTGGCAATTTTAGT	AGG	chrX	103476991	103476985	103477008	-	0.404779	1
XIST346	1491	No	No	1.35589	-0.110646	1.08148	No	No	-3	1.08148	0.872239	0.98459	1.37712	1.35589	0.943313	GAAAGAAACCACTAGAGGGC	AGG	chrX	103481743	103481725	103481748	+	0.578065	1
XIST419	2359	No	No	1.80333	-0.120536	0.923902	No	No	-3	0.923902	0.946484	1.11117	1.62292	1.80333	0.874458	CATTTTGAAAACAATCACTT	CGG	chrX	103480875	103480857	103480880	+	0.572814	1
XIST914	7660	No	No	1.16261	-0.774015	1.05424	No	No	-0.578396	1.05424	1.05161	1.00024	1.16232	1.16261	1.10865	AGCAGGGGATTTGCTCAAGT	TGG	chrX	103475574	103475556	103475579	+	0.462811	1
XIST547	8159	No	No	1.10982	-0.306035	0.923092	No	No	0	0.976311	1.10982	0.995445	0.923092	0.918887	1.08352	AGCAAAAGCAGGCCAAAACT	AGG	chrX	103475075	103475069	103475092	-	0.520974	1
XIST981	8159	No	No	0.787868	0	0.973779	No	No	0	0.973779	0.787868	0.685028	0.992452	0.679858	0.76721	AAGGCTCATCCACCTAGTTT	TGG	chrX	103475075	103475057	103475080	+	0.327265	1
XIST1079	9336	No	No	0.991264	0	1.00283	No	No	-0.169411	1.06704	0.836164	0.98847	1.00283	0.991264	0.892218	TCAAACACTCAGCAGCggga	tgg	chrX	103473898	103473880	103473903	+	0.640536	1
XIST39	671	No	No	1.01667	0	1.23057	No	No	-3	1.32665	0.599014	0.826177	1.23057	1.01667	0.794678	TTCTTTTTCTTTTGCCCATC	GGG	chrX	103482563	103482557	103482580	-	0.26996	1
XIST900	7546	No	No	1.31162	-0.0842635	1.01491	No	No	0	1.01491	0.865891	1.05145	1.24743	1.31162	0.878802	CTGTGCTCATTGACAGTACC	GGG	chrX	103475688	103475670	103475693	+	0.533413	1
XIST854	11997	No	No	1.11206	-0.459962	0.861223	No	No	-0.438899	0.867623	1.11206	1.10706	0.861223	0.953425	0.964846	ACAGAATATTTAAGAGATAA	AGG	chrX	103466294	103466288	103466311	-	0.364765	1
XIST821	11724	No	No	1.08852	-0.0766785	0.794101	No	No	-0.413413	0.929214	0.944499	1.08852	0.794101	0.864393	0.877641	ACAAAATACATCATTCCGTC	CGG	chrX	103466567	103466561	103466584	-	0.516867	1
XIST1129	14830	No	No	1.00028	-0.101239	0.935885	No	No	0	0.988585	0.880513	1.00028	0.935885	0.936145	0.870462	GTGCTAAATGTTACACTGAG	TGG	chrX	103463461	103463455	103463478	-	0.651446	1
XIST1219	15949	No	No	1.04822	0	0.788703	No	No	0	0.97797	0.897749	1.04822	0.788703	0.826731	0.877971	TTTACCTCAGTAGTTTCTGA	GGG	chrX	103462342	103462336	103462359	-	0.576053	1
XIST543	3161	No	No	2.18532	-0.120936	0.304898	No	No	-0.300162	0.304898	2.18532	1.10627	0.547033	0.605167	0.6663	GACTCTAGAAGTCAGTATGG	AGG	chrX	103480073	103480055	103480078	+	0.611219	1
XIST895	7506	No	No	1.00729	-0.0733179	0.9201	No	No	0	0.946552	0.912269	1.00729	0.9201	0.926809	0.863509	CAACCTCTGCAATAATGTAA	AGG	chrX	103475728	103475710	103475733	+	0.476624	1
XIST963	12955	No	No	0.971947	0	0.641551	No	No	0	1	0.807161	0.971947	0.641551	0.623554	0.807161	AGTTGCAAATCCTTTTCAAA	AGG	chrX	103465336	103465330	103465353	-	0.464965	1
XIST771	5960	No	No	1.04383	-0.550351	0.981414	No	No	-0.563837	0.981414	0.99091	0.989804	1.05459	1.04383	0.972492	TGTGCACATTTACTATGTTA	AGG	chrX	103477274	103477256	103477279	+	0.424881	1
XIST1332	16870	No	No	1.05165	0	0.822903	No	No	0	1.14957	0.719771	1.05165	0.822903	0.865403	0.827431	CTATGGTAAAATAATGCCAG	TGG	chrX	103461421	103461415	103461438	-	0.651886	1
XIST1236	11117	No	No	1.50945	-0.690021	1	No	No	-0.0819697	1	1	1.32497	1.13923	1.50945	1	GAAGACAAAGCAGACCACAC	AGG	chrX	103467174	103467156	103467179	+	0.715765	1
XIST281	5579	No	No	1.2044	-0.838647	1.00428	No	No	-0.0624821	1.00428	1.01107	1.10917	1.08586	1.2044	1.01539	AACAGCCTCTTATGTAGCCT	GGG	chrX	103477655	103477649	103477672	-	0.512996	1
XIST1604	16483	No	No	1.03555	-0.0441874	1.01281	No	No	0	1.01281	0.856572	0.978245	1.05858	1.03555	0.867545	ACTCACATTGCATATTACTT	GGG	chrX	103461808	103461790	103461813	+	0.533214	1
XIST12	273	No	No	1.17664	0	1.2876	No	No	-3	1.85936	0.632818	0.718342	1.2876	0.924939	1.17664	TATTTCTTTGTTGTGCCTTT	TGG	chrX	103482961	103482955	103482978	-	0.270909	1
XIST1040	8924	No	No	1.02858	0	0.687768	No	No	0	0.986922	1.00075	1.02858	0.687768	0.707428	0.987664	TTATTGCCAGAGTTTAATGG	TGG	chrX	103474310	103474292	103474315	+	0.608039	1
XIST729	5341	No	No	1.05824	-0.677497	0.997319	No	No	-0.182435	1.06061	0.99776	1.0064	0.997319	1.0037	1.05824	ATTTTGCACAATTGTGTAAG	AGG	chrX	103477893	103477875	103477898	+	0.386774	1
XIST89	1181	No	No	1.10825	0	1.05719	No	No	-3	1.05719	0.812331	0.974463	1.1373	1.10825	0.858791	CTCAGCGTGGGTGTGGGGAT	TGG	chrX	103482053	103482047	103482070	-	0.290352	1
XIST285	5587	No	No	1.13569	-1.19407	0.981522	No	No	-0.181115	1.01701	1.07237	1.13569	0.981522	1.1147	1.09061	CTTATGTAGCCTGGGCTGGG	CGG	chrX	103477647	103477641	103477664	-	0.4904	1
XIST653	9457	No	No	1.12794	0	0.938864	No	No	0	0.938864	0.871933	1.01749	1.10856	1.12794	0.818626	TCAAGTAACTCATCCAGTGC	AGG	chrX	103473777	103473771	103473794	-	0.588422	1
XIST663	9567	No	No	1.08447	-0.321942	1.02953	No	No	-0.645892	1.10295	0.921329	1.05336	1.02953	1.08447	1.01618	CCTCAAGAAGAAGGATTGCC	TGG	chrX	103470873	103470867	103470890	-	0.416032	1
XIST802	6480	No	No	0.940352	0	0.761142	No	No	-0.0721166	0.921764	0.910776	0.940352	0.761142	0.715742	0.839521	GACCCTTGCTGTACTGCAAA	AGG	chrX	103476754	103476736	103476759	+	0.401308	1
XIST824	6782	No	No	1.05617	0	0.846965	No	No	-0.199283	1.37037	0.728913	1.05617	0.846965	0.894539	0.998883	CAGGGACCTTGGGAGATAAA	CGG	chrX	103476452	103476434	103476457	+	0.490178	1
XIST788	6296	No	No	1.09874	-0.508338	0.928494	No	No	0	0.928494	1.07873	0.96466	1.139	1.09874	1.0016	GCCACAAAATGGGACCTTAT	AGG	chrX	103476938	103476920	103476943	+	0.382783	1
XIST1128	9874	No	No	0.969026	0	0.767022	No	No	0	0.970745	0.874021	0.969026	0.767022	0.743265	0.848451	GTCTCACTGAAATCTGGGCT	AGG	chrX	103469669	103469651	103469674	+	0.570826	1
XIST748	5548	No	No	1.09611	-0.464686	0.963268	No	No	0	0.963268	0.990923	1.03526	1.05878	1.09611	0.954524	TGTTCTCTCAAACCACCACA	CGG	chrX	103477686	103477668	103477691	+	0.659018	1
XIST274	5548	No	No	1.02787	0	0.999663	No	No	0	0.999663	1.02787	0.825527	1.21135	1	1.02752	gctacagccccaCCGTGTGG	TGG	chrX	103477686	103477680	103477703	-	0.618551	1
XIST867	7225	No	No	1.04912	0	0.929653	No	No	-0.117475	0.929653	0.874945	0.989066	1.06072	1.04912	0.813395	AGAAATAATTAATATGCCTC	TGG	chrX	103476009	103475991	103476014	+	0.472742	1
XIST1256	16285	No	No	1.11763	0	1.0852	No	No	0	1.08608	0.794408	1.02989	1.0852	1.11763	0.862789	TTTCCCACAGTTTGCCTCAG	AGG	chrX	103462006	103462000	103462023	-	0.505536	1
XIST912	12608	No	No	0.96605	0	0.747759	No	No	0	1.01154	0.803423	0.96605	0.747759	0.722372	0.812697	TGGTTTTCTAATAATGGTTT	GGG	chrX	103465683	103465677	103465700	-	0.26415	1
XIST1501	13873	No	No	1.10522	0	0.890013	No	No	0	0.890013	0.799269	0.9391	1.1769	1.10522	0.71136	AGAGACTATGCCTATTTTAT	AGG	chrX	103464418	103464400	103464423	+	0.203179	1
XIST175	2269	No	No	1.10697	-0.242438	0.90036	No	No	-3	1.01609	1.08944	1.00267	0.90036	0.902763	1.10697	CTACCCCATGACTATTGCTG	GGG	chrX	103480965	103480959	103480982	-	0.644813	1
XIST1329	11890	No	No	1.03749	0	1.05628	No	No	-0.258061	1.05628	0.836826	0.97018	1.06938	1.03749	0.883923	TCCCCGCTCTTGGAAGTCAC	AGG	chrX	103466401	103466383	103466406	+	0.573448	1
XIST286	5588	No	No	1.13771	-0.0173921	0.816827	No	No	-0.181115	0.816827	1.00352	1.02657	1.10826	1.13771	0.819702	TTATGTAGCCTGGGCTGGGC	GGG	chrX	103477646	103477640	103477663	-	0.420041	1
XIST1625	16787	No	No	1.02728	0	0.809584	No	No	0	1.11534	0.72229	1.02728	0.809584	0.831667	0.805602	GTGAGCATTAGCATGTAAAA	AGG	chrX	103461504	103461486	103461509	+	0.339071	1
XIST1582	15926	No	No	0.954879	0	0.887607	No	No	0	1.10321	0.787794	0.954879	0.887607	0.847558	0.869102	TACTGAGGTAAAGTACACTT	TGG	chrX	103462365	103462347	103462370	+	0.424273	1
XIST141	1668	No	No	1.06076	0	0.843237	No	No	-3	1.09972	0.964579	0.960487	0.843237	0.809918	1.06076	TTGACGTAACTCGTCAGAAA	TGG	chrX	103481566	103481560	103481583	-	0.385008	1
XIST1075	9317	No	No	1.118	-0.416472	0.871681	No	No	-0.192465	0.891647	1.118	1.0832	0.871681	0.944206	0.996859	atggcaagatggcacgcgga	ggg	chrX	103473917	103473899	103473922	+	0.540731	1
XIST946	7871	No	No	0.940557	0	0.489703	No	No	-0.119186	1.03421	0.689251	0.940557	0.489703	0.460594	0.712828	CACAAACTCTTCCTTAATGA	TGG	chrX	103475363	103475345	103475368	+	0.382583	1
XIST357	6535	No	No	1.08015	-0.215814	0.830194	No	No	-0.0798767	0.941692	1.05881	1.08015	0.830194	0.896734	0.997078	ATCTTCCTGGACACTGGATA	AGG	chrX	103476699	103476693	103476716	-	0.437412	1
XIST847	6968	No	No	1.20448	-0.167744	0.827584	No	No	-0.181774	1.16058	1.03782	1.0698	0.827584	0.885348	1.20448	TCCTTTCAAGTGCACAGAGC	AGG	chrX	103476266	103476248	103476271	+	0.501536	1
XIST742	5445	No	No	1.28208	-0.401707	0.860936	No	No	-0.324222	0.860936	1.28208	0.941297	1.03116	0.970629	1.10379	GAACAGAGAAGTGGTCTCAT	TGG	chrX	103477789	103477771	103477794	+	0.487527	1
XIST1250	11244	No	No	1.36027	-0.239202	0.81077	No	No	-0.395774	0.813215	1.36027	1.0637	0.81077	0.862415	1.10619	GTGAGCACAAGAAAAAGAGA	GGG	chrX	103467047	103467029	103467052	+	0.687732	1
XIST1485	13334	No	No	1.22828	-0.892948	0.943484	No	No	-0.8041	0.943484	1.20435	1.01991	1.2043	1.22828	1.13629	CCAAAGCAGAAGAAACACAC	TGG	chrX	103464957	103464939	103464962	+	0.668965	1
XIST417	7291	No	No	1.63065	-0.650223	1.00499	No	No	-0.327902	1.00499	1.17168	0.944479	1.72651	1.63065	1.17753	CCTTACACATATGACCTGTG	CGG	chrX	103475943	103475937	103475960	-	0.765404	1
XIST180	2589	No	No	1.09057	0	1.07286	No	No	-0.464706	1.14402	0.784811	1.01651	1.07286	1.09057	0.897842	TGTAAAGTGAACATTATGAC	TGG	chrX	103480645	103480639	103480662	-	0.57038	1
XIST820	6750	No	No	1.24268	-0.663884	0.804713	No	No	-0.244888	0.804713	1.24268	0.994389	1.08612	1.08002	1	CAGGAGTGCAAGAGATACAA	TGG	chrX	103476484	103476466	103476489	+	0.623956	1
XIST373	1779	No	No	0.996013	-0.144417	0.922279	No	No	-3	0.923424	0.996013	0.953952	0.922279	0.87981	0.919743	AAGCGAAACTCACGTCCTTA	TGG	chrX	103481455	103481437	103481460	+	0.28459	1
XIST318	6054	No	No	1.05853	-0.142669	0.937505	No	No	-0.337242	1.03867	1.01912	0.938245	0.937505	0.879609	1.05853	CTGTACTTAGCAAAGCAAAG	AGG	chrX	103477180	103477174	103477197	-	0.641901	1
XIST528	7999	No	No	0.992907	0	0.767915	No	No	-0.0979971	1.02086	0.972616	0.959548	0.767915	0.736852	0.992907	ACCAGTTTACTCACTTCATA	TGG	chrX	103475235	103475229	103475252	-	0.412441	1
XIST1261	11361	No	No	1.1051	-0.028985	0.921999	No	No	0	0.921999	0.92513	1.03885	1.06377	1.1051	0.852969	GAAAGTGGCCCAAGAAAGGC	AGG	chrX	103466930	103466912	103466935	+	0.395356	1
XIST1346	12051	No	No	1.01692	0	0.814409	No	No	0	0.966818	0.779459	1.01692	0.814409	0.828191	0.753595	GAATTTCCCTTCTTGGTCTT	GGG	chrX	103466240	103466222	103466245	+	0.26796	1
XIST561	8285	No	No	1.07336	0	0.720796	No	No	0	1.0017	0.892325	1.07336	0.720796	0.773676	0.893844	TTTATTGTGCAAAATATTGC	AGG	chrX	103474949	103474943	103474966	-	0.364789	1
XIST546	8148	No	No	2.3254	-0.369559	1.25586	No	No	0	1.25586	0.934062	1.03584	2.24493	2.3254	1.17305	ATACACTGAATAGCAAAAGC	AGG	chrX	103475086	103475080	103475103	-	0.581468	1
XIST805	6551	No	No	1.33349	-1.18768	0.997147	No	No	-0.0798767	0.997147	1.08924	1.07129	1.24475	1.33349	1.08613	AAATTAAAGAGTGGAAAGGA	GGG	chrX	103476683	103476665	103476688	+	0.616448	1
XIST944	12797	No	No	1.14902	-0.653304	1.01409	No	No	-0.330683	1.02445	1.1216	0.992116	1.01409	1.00609	1.14902	AGAGGGAAGTTAAATGACAC	AGG	chrX	103465494	103465488	103465511	-	0.623306	1
XIST1494	13619	No	No	1.04493	0	0.62224	No	No	0	0.880236	0.978359	1.04493	0.62224	0.650199	0.861187	AACAATATCGGATACATCAG	AGG	chrX	103464672	103464654	103464677	+	0.602179	1
XIST315	1056	No	No	1.10957	-0.386563	0.929531	No	No	-3	0.929531	1.10957	0.938477	1.06887	1.00311	1.03138	GCAAATGCTACCACAAATCA	AGG	chrX	103482178	103482160	103482183	+	0.504958	1
XIST623	4098	No	No	1.13029	-0.490105	0.916967	No	No	0	0.993242	1.13029	1.04889	0.916967	0.961793	1.12266	TAAGTGAAACTCCATGACTC	TGG	chrX	103479136	103479118	103479141	+	0.543554	1
XIST1160	15043	No	No	1.07568	0	0.838648	No	No	0	1.06613	0.802125	1.07568	0.838648	0.902115	0.855166	TCAGGGAACAAAACGGGAAG	AGG	chrX	103463248	103463242	103463265	-	0.540737	1
XIST1046	13944	No	No	1.28344	-0.534956	1.15456	No	No	-0.0777937	1.15456	0.970092	1.00585	1.27598	1.28344	1.12003	AAGAGTACAGTTAACAAGCT	GGG	chrX	103464347	103464341	103464364	-	0.591713	1
XIST167	2166	No	No	1.27216	-0.586227	0.935416	No	No	-3	0.935416	1.2299	0.952033	1.33626	1.27216	1.15047	AGCGGTTCTCTAAGCCTACT	GGG	chrX	103481068	103481062	103481085	-	0.594792	1
XIST567	8324	No	No	0.655951	0	0.718245	No	No	0	0.94812	0.505504	0.655951	0.718245	0.471133	0.479278	TTGGATTGCCACCTTTTACT	TGG	chrX	103474910	103474904	103474927	-	0.312723	1
XIST1335	11962	No	No	1.09051	-0.565327	1.0909	No	No	-1.03621	1.0909	0.999476	0.974994	1.11847	1.09051	1.09033	CCATATAGGATTGGGTCCTT	AGG	chrX	103466329	103466311	103466334	+	0.412023	1
XIST375	6767	Yes	No	1.7809	-1.3681	1.11099	Yes	No	-0.247184	1.39359	1.27793	1.10098	1.11099	1.22318	1.7809	GTATCTCTTGCACTCCTGCA	AGG	chrX	103476467	103476461	103476484	-	0.533903	1
XIST1092	14475	No	No	1.17511	-0.690021	1	No	No	-0.0675262	1.13923	1.03149	1	1	1	1.17511	GTATATATGCAATATTTGCC	TGG	chrX	103463816	103463810	103463833	-	0.598559	1
XIST377	6788	No	No	1.22716	-0.410856	0.87801	No	No	-0.199283	0.87801	1.18967	0.94333	1.30089	1.22716	1.04454	GGGATACCGTTTATCTCCCA	AGG	chrX	103476446	103476440	103476463	-	0.58035	1
XIST1339	16946	No	No	1.15933	0	1.09749	No	No	0	1.4313	0.682998	1.05634	1.09749	1.15933	0.977573	ATTGACAACAATCAGAAAAC	TGG	chrX	103461345	103461339	103461362	-	0.364802	1
XIST831	6835	No	No	0.924238	0	1.01353	No	No	-0.0609802	1.06397	0.725787	0.911897	1.01353	0.924238	0.772217	TTGTTTACTGGCAAAGACAA	AGG	chrX	103476399	103476381	103476404	+	0.597683	1
XIST1379	17195	No	No	0.946364	0	0.729144	No	No	0	0.99222	0.759348	0.946364	0.729144	0.690035	0.753441	AGCTAAGCCTTGAGTCAAAT	GGG	chrX	103461096	103461090	103461113	-	0.461937	1
XIST766	10771	No	No	0.813714	0	1.03508	No	No	0	1.03508	0.69342	0.730755	1.11353	0.813714	0.717742	TTGCATTGTGTCTAATTCTT	TGG	chrX	103467520	103467514	103467537	-	0.229315	1
XIST1487	13457	No	No	1.55081	-0.862939	1.22159	No	No	-0.199971	1.22159	1.015	1.02008	1.52028	1.55081	1.23991	ATTAGAAGGTGATCAGAATA	GGG	chrX	103464834	103464816	103464839	+	0.434854	1
XIST672	4728	No	No	1.00643	-0.222204	0.892196	No	No	-0.140862	0.892196	1.00643	0.953803	1.034	0.986235	0.897936	GTTCTTTGTTTACTTGTCCA	TGG	chrX	103478506	103478488	103478511	+	0.477201	1
XIST694	4891	No	No	1.0484	0	0.85178	No	No	0	0.85178	1.0484	0.936731	0.87422	0.818909	0.893008	CTGAACACTGCTTAGAAACT	TGG	chrX	103478343	103478325	103478348	+	0.347351	1
XIST422	7328	No	No	0.942743	0	0.738276	No	No	-0.215383	1.07462	0.87728	0.924506	0.738276	0.682541	0.942743	AAATGCCTACCTTTTGACTG	GGG	chrX	103475906	103475900	103475923	-	0.650516	1
XIST50	764	No	No	1.24425	-0.312766	1.16709	No	No	-3	1.16709	0.920398	0.920154	1.35222	1.24425	1.07419	TTGTGAGTTATTGCACTACC	TGG	chrX	103482470	103482464	103482487	-	0.523046	1
XIST1091	9491	No	No	1.12918	-0.361119	0.91052	No	No	-0.0819697	0.91052	1.10831	0.930523	1.21349	1.12918	1.00914	ACAGCCAGAGTCTGATGTAA	CGG	chrX	103473743	103473725	103473748	+	0.59264	1
XIST368	6656	No	No	1.12805	-0.555328	0.962126	No	No	0	0.962126	1.03023	0.973196	1.15912	1.12805	0.991208	GAACATTAATGTATATAACA	GGG	chrX	103476578	103476572	103476595	-	0.717807	1
XIST266	5477	No	No	1.00915	-0.313248	0.914347	No	No	-0.156767	0.914347	1.00636	0.926033	1.08976	1.00915	0.92016	TTCTGGtctttctgctgtgc	tgg	chrX	103477757	103477751	103477774	-	0.259654	1
XIST943	7840	No	No	1.18307	0	1.12824	No	No	-0.0639892	1.12824	0.803374	0.966134	1.22454	1.18307	0.906403	GAATTAGTGATTCAGAAAAG	TGG	chrX	103475394	103475376	103475399	+	0.576947	1
XIST317	1092	No	No	1.18446	-0.0314412	1.00777	No	No	-3	1.00777	0.853672	0.890504	1.33011	1.18446	0.860306	ACTCCTTGGCTTTCTACTTC	CGG	chrX	103482142	103482124	103482147	+	0.440608	1
XIST119	1438	No	No	1.42172	-0.755162	0.889793	No	No	-3	0.889793	1.42172	0.924379	1.29645	1.19841	1.26504	TCTGAGTTAGCCTGGAGAGG	TGG	chrX	103481796	103481790	103481813	-	0.622991	1
XIST1361	12096	No	No	1.23557	-0.636973	0.982714	No	No	0	0.982714	1.02382	0.989251	1.24899	1.23557	1.00612	AGAAATGGAAAGGGATGCTG	GGG	chrX	103466195	103466177	103466200	+	0.612253	1
XIST704	4999	No	No	0.983779	0	0.901686	No	No	0	1.06821	0.920961	0.924273	0.901686	0.833404	0.983779	CCCTTTGCTAAATGCACACA	GGG	chrX	103478235	103478217	103478240	+	0.523979	1
XIST860	12056	No	No	1.08885	0	0.814495	No	No	0	0.814495	0.802854	0.940607	1.1576	1.08885	0.653921	TTCTATCCCCAAGACCAAGA	AGG	chrX	103466235	103466229	103466252	-	0.560023	1
XIST870	12208	No	No	0.844925	0	0.917306	No	No	0	0.917306	0.690072	0.745931	1.13271	0.844925	0.633007	AGCTGGATAGTATTGTGCAA	GGG	chrX	103466083	103466077	103466100	-	0.567117	1
XIST426	7394	No	No	1.12742	-0.30268	0.980679	No	No	-0.363512	0.980679	0.936289	0.950861	1.18568	1.12742	0.918199	ATTACTATGCAAAAATGTCA	AGG	chrX	103475840	103475834	103475857	-	0.602608	1
XIST918	7677	No	No	1.04694	0	0.813881	No	No	-0.125518	1.34643	0.703291	1.04694	0.813881	0.852084	0.946934	TATATCATTGGGAAACTAGC	AGG	chrX	103475557	103475539	103475562	+	0.433043	1
XIST1036	13795	No	No	1.06034	-0.137	0.969384	No	No	0	1.04698	1.01276	0.905742	0.969384	0.878011	1.06034	CCAGGTCACATTATGGTTGT	GGG	chrX	103464496	103464490	103464513	-	0.434854	1
XIST216	5065	No	No	0.98794	-0.0425375	0.928298	No	No	0	1.0617	0.930529	0.92231	0.928298	0.856178	0.98794	GTGCTCAGTCCCAATTTTCA	AGG	chrX	103478169	103478163	103478186	-	0.446755	1
XIST35	618	No	No	1.01508	0	1.01574	No	No	-3	1.01574	0.82314	0.971999	1.04432	1.01508	0.836097	CTTTTTTTCCCATGCCCAAC	GGG	chrX	103482616	103482610	103482633	-	0.341804	1
XIST1348	12058	No	No	1.24538	-0.531128	0.845968	No	No	0	0.845968	1.24538	1.00389	0.965502	0.969257	1.05355	CATCTTCGAATTTCCCTTCT	TGG	chrX	103466233	103466215	103466238	+	0.0990784	1
XIST810	11554	No	No	1.03191	0	0.950227	No	No	0	0.950227	0.82058	0.934556	1.10417	1.03191	0.779738	ATTCTAAAGTAATCCTTTCT	TGG	chrX	103466737	103466731	103466754	-	0.239639	1
XIST1347	12052	No	No	0.990281	0	1.08419	No	No	0	1.08727	0.77675	0.913385	1.08419	0.990281	0.844539	CGAATTTCCCTTCTTGGTCT	TGG	chrX	103466239	103466221	103466244	+	0.216464	1
XIST1518	14360	No	No	0.874083	0	0.849803	No	No	0	0.86326	0.874083	0.848328	0.849803	0.720912	0.75456	TTGCATCCCAGTGCCTAGCA	AGG	chrX	103463931	103463913	103463936	+	0.564284	1
XIST401	2139	No	No	1.30321	-0.878879	0.942616	No	No	-3	0.942616	1.30321	1.0175	1.20632	1.22742	1.22843	GAACCGCTTGAGATCAGTGC	TGG	chrX	103481095	103481077	103481100	+	0.552243	1
XIST669	9634	No	No	0.969533	0	1.02434	No	No	-0.0736576	1.02434	0.764181	0.938152	1.03345	0.969533	0.782781	CAATCCCTATGTGAGACTCA	AGG	chrX	103470657	103470651	103470674	-	0.643247	1
XIST1385	12319	No	No	1.20813	-0.578186	0.829473	No	No	0	0.829473	1.20813	0.977789	1.01731	0.994711	1.00211	AATAGTCAGGCTATATACAC	TGG	chrX	103465972	103465954	103465977	+	0.591446	1
XIST1624	16780	No	No	0.978589	0	0.899561	No	No	0	1.0393	0.799318	0.978589	0.899561	0.880301	0.830732	TTAGCATGTAAAAAGGTAAA	AGG	chrX	103461511	103461493	103461516	+	0.27951	1
XIST777	11104	No	No	1.00027	0	0.781586	No	No	0	0.880805	1.00027	0.97942	0.781586	0.765501	0.881045	GAGCTTTGTTTCACTTTCTC	TGG	chrX	103467187	103467181	103467204	-	0.301129	1
XIST1442	17830	No	No	0.938648	0	0.882268	No	No	0	1.11226	0.779304	0.938648	0.882268	0.828139	0.866791	GTCACAATGAGTCCgtgtgt	ggg	chrX	103460461	103460455	103460478	-	0.697646	1
XIST1657	17830	No	No	1.0907	0	0.546484	No	No	0	0.546484	1.0907	0.847437	0.765444	0.648666	0.59605	cccatccacccacccacaca	cGG	chrX	103460461	103460443	103460466	+	0.582294	1
XIST1408	17474	No	No	1.17655	0	0.867612	No	No	0	1.00936	1.16564	0.972825	0.867612	0.844035	1.17655	TAATATTAGCTTTTAATTAG	TGG	chrX	103460817	103460811	103460834	-	0.306865	1
XIST1002	13351	No	No	1.00268	-0.0578595	0.857852	No	No	-0.703335	0.857852	1.00268	0.90957	1.04683	0.952169	0.860151	GTGTTTCTTCTGCTTTGGTG	AGG	chrX	103464940	103464934	103464957	-	0.552932	1
XIST658	4552	No	No	1.028	0	0.591325	No	No	0	0.597785	0.916556	1.028	0.591325	0.607885	0.547903	GACTCTGGAACTCAGTATGG	AGG	chrX	103478682	103478664	103478687	+	0.590666	1
XIST878	12296	No	No	1.04744	0	0.928856	No	No	0	0.928856	0.832686	0.95371	1.09828	1.04744	0.773445	CACATCTGCTCCACTTGAGA	CGG	chrX	103465995	103465989	103466012	-	0.571613	1
XIST855	12004	No	No	1.05937	-0.540987	0.97866	No	No	-0.438899	1.04042	1.01822	0.992163	0.97866	0.97099	1.05937	ATTTAAGAGATAAAGGCCTA	TGG	chrX	103466287	103466281	103466304	-	0.556228	1
XIST901	7547	No	No	0.957141	0	1.01367	No	No	0	1.01367	0.820773	0.943081	1.01491	0.957141	0.83199	CCTGTGCTCATTGACAGTAC	CGG	chrX	103475687	103475669	103475692	+	0.552934	1
XIST1118	9799	No	No	1.00782	-0.060357	1.02933	No	No	-0.104577	1.02933	0.86076	0.913155	1.10367	1.00782	0.886005	CTCCACCTAGGGATCGTCAA	AGG	chrX	103469744	103469726	103469749	+	0.517879	1
XIST185	2747	No	No	1.1305	-0.227699	0.795699	No	No	-0.712198	0.795699	1.1305	1.01577	0.911102	0.925467	0.899537	CTGTTATAATAGTAATATTA	AGG	chrX	103480487	103480481	103480504	-	0.301575	1
XIST882	7427	No	No	1.17754	-0.559765	1.07552	No	No	-0.91364	1.07552	1.09486	0.973914	1.13425	1.10467	1.17754	CTGGGACTCAGTAGCCTTGA	TGG	chrX	103475807	103475789	103475812	+	0.373494	1
XIST1297	11639	No	No	1.24217	-0.125286	0.90242	No	No	-0.0619809	1.20248	1.033	0.970583	0.90242	0.875874	1.24217	ACATTCTGGACCTATTGGGA	AGG	chrX	103466652	103466634	103466657	+	0.615974	1
XIST1583	15941	No	No	0.922982	0	0.888389	No	No	0	1.17319	0.750365	0.922982	0.888389	0.819968	0.88032	AGTCCCCTCAGAAACTACTG	AGG	chrX	103462350	103462332	103462355	+	0.755817	1
XIST1374	12169	No	No	0.894623	0	0.64938	No	No	0	0.964805	0.819796	0.894623	0.64938	0.58095	0.790943	ACGTATTCCTTTATGGGCAA	TGG	chrX	103466122	103466104	103466127	+	0.485138	1
XIST356	6529	No	No	0.889701	0	0.783227	No	No	-0.0798767	0.930299	0.845891	0.889701	0.783227	0.696838	0.786932	TTCTTCATCTTCCTGGACAC	TGG	chrX	103476705	103476699	103476722	-	0.480563	1
XIST643	9286	No	No	1.17495	-0.52513	1.07497	No	No	-0.454693	1.07497	0.994922	0.967899	1.21392	1.17495	1.06951	gagatcaaagtgagatcatc	agg	chrX	103473948	103473942	103473965	-	0.440586	1
XIST1634	17076	No	No	1.70357	-0.211265	0.817666	No	No	0	0.817666	1.0952	1.00067	1.70243	1.70357	0.895505	TAGATTCCAGATAGACAGGC	TGG	chrX	103461215	103461197	103461220	+	0.563572	1
XIST1484	13320	No	No	1.04463	-0.0503887	0.969674	No	No	-0.872895	0.969674	1.00815	0.857976	1.21755	1.04463	0.977579	ACACACTGGCCTTAAGTATA	TGG	chrX	103464971	103464953	103464976	+	0.325352	1
XIST1076	9318	No	No	1.09844	-0.217182	0.81677	No	No	-0.192465	0.81677	1.09844	0.97794	1.00248	0.980363	0.897176	gatggcaagatggcacgcgg	agg	chrX	103473916	103473898	103473921	+	0.616745	1
XIST1055	14003	No	No	1.11204	-0.456296	0.904277	No	No	0	0.904277	1.06954	0.952982	1.16691	1.11204	0.967156	cacttgagcccagaaattgg	agg	chrX	103464288	103464282	103464305	-	0.651728	1
XIST104	1268	No	No	1.27119	-0.888246	1.02869	No	No	-3	1.02869	1.23574	1.01944	1.24338	1.26755	1.27119	TCTATAAAATGGCGGCTCGG	GGG	chrX	103481966	103481960	103481983	-	0.634864	1
XIST1107	14614	No	No	0.921009	0	0.948043	No	No	0	0.950073	0.921009	0.865466	0.948043	0.820499	0.875025	TTACTTTCTAAGTTTCATAA	TGG	chrX	103463677	103463671	103463694	-	0.443404	1
XIST667	9605	No	No	1.01642	0	0.542203	No	No	0	0.542203	0.887154	1.01642	0.78203	0.794874	0.481017	GAGTGCTGGAGAGAGCCCAA	AGG	chrX	103470835	103470829	103470852	-	0.635002	1
XIST964	12966	No	No	0.903108	0	0.987616	No	No	0	0.987616	0.719494	0.899406	1.00412	0.903108	0.710583	CTTTTCAAAAGGTAAGAAAA	AGG	chrX	103465325	103465319	103465342	-	0.336186	1
XIST1333	11938	No	No	1.34263	0	0.918431	No	No	-0.425969	0.918431	0.91389	0.888499	1.51112	1.34263	0.839345	CTTATGCTTGGACTTAGCTC	AGG	chrX	103466353	103466335	103466358	+	0.436752	1
XIST703	4995	No	No	0.884944	0	0.87871	No	No	0	0.977878	0.884944	0.793483	0.87871	0.697242	0.865367	TTGCTAAATGCACACAGGGC	TGG	chrX	103478239	103478221	103478244	+	0.473926	1
XIST1080	9340	No	No	1.13688	-0.331167	1.10622	No	No	-0.169411	1.10622	0.923357	0.990688	1.14757	1.13688	1.02144	CATATCAAACACTCAGCAGC	ggg	chrX	103473894	103473876	103473899	+	0.533104	1
XIST1078	9328	No	No	1.19011	-0.482653	1.05387	No	No	-0.192465	1.05387	1.05458	0.959679	1.24012	1.19011	1.1114	TCAGCAGCgggatggcaaga	tgg	chrX	103473906	103473888	103473911	+	0.522753	1
XIST930	7745	No	No	1.1053	-0.362605	0.993192	No	No	-0.277366	0.993192	1.1053	0.930727	1.05024	0.977482	1.09778	ATATTAAAGCAATGCAAAAA	GGG	chrX	103475489	103475471	103475494	+	0.535331	1
XIST1476	13109	No	No	1.05339	-0.0310316	0.858669	No	No	-0.19382	0.858669	1.00757	0.853543	1.23414	1.05339	0.865168	CTGGTAATATCTTGTTACCT	GGG	chrX	103465182	103465164	103465187	+	0.46705	1
XIST775	6112	No	No	1.12543	-0.196787	1.04063	No	No	-0.432974	1.04063	0.987808	0.89224	1.26135	1.12543	1.02794	TGAAGGACCATTGACCGTAT	TGG	chrX	103477122	103477104	103477127	+	0.427957	1
XIST513	2997	No	No	1.3586	-0.44119	1.05896	No	No	0	1.05896	1.02929	0.949351	1.43109	1.3586	1.08998	gggctggggcagggctggac	tgg	chrX	103480237	103480219	103480242	+	0.230397	1
XIST1508	14028	No	No	0.962067	-0.00703368	0.881033	No	No	-0.119758	0.973991	0.959221	0.962067	0.881033	0.847612	0.934272	CAGGtttgagattgacctta	tgg	chrX	103464263	103464245	103464268	+	0.343196	1
XIST521	3018	No	No	1.00797	0	0.780442	No	No	0	0.780442	0.831684	1.00797	0.899512	0.906679	0.649082	Tctgggcctggggctaggac	tgg	chrX	103480216	103480198	103480221	+	0.21683	1
XIST529	3051	No	No	1.24305	-0.473899	0.927884	No	No	-1.284	0.927884	1.20948	0.745283	1.66789	1.24305	1.12226	AGTAGAAGTGGGCTTGGGAT	AGG	chrX	103480183	103480165	103480188	+	0.521384	1
XIST786	11215	No	No	0.800843	0	0.875864	No	No	-0.106793	0.875864	0.724447	0.678183	1.18087	0.800843	0.634517	TGCCTTTCGTGACTCCCCTT	TGG	chrX	103467076	103467070	103467093	-	0.293864	1
XIST1617	16640	No	No	1.13763	0	0.133979	No	No	0	0.207637	1.13763	1.07356	0.133979	0.143834	0.236215	TCATCCCTCCTGACCAGTAG	TGG	chrX	103461651	103461633	103461656	+	0.546851	1
XIST716	10142	No	No	1.39662	-0.788523	0.937714	No	No	0	0.937714	1.10321	1.00344	1.39184	1.39662	1.0345	CCCAAAGCAGCACAGAAAAC	TGG	chrX	103468930	103468924	103468947	-	0.28628	1
XIST1050	9009	No	No	0.936226	0	0.838493	No	No	0	1.01197	0.74086	0.936226	0.838493	0.785019	0.74973	CATATTTTAAAATGTAAAGT	GGG	chrX	103474225	103474207	103474230	+	0.483782	1
XIST514	3002	No	No	1.02402	0	0.425219	No	No	0	0.49261	0.900442	1.02402	0.425219	0.435431	0.443567	ggactgggctggggcagggc	tgg	chrX	103480232	103480214	103480237	+	0.268059	1
XIST1243	11205	No	No	1.41323	-0.637554	1.30188	No	No	-0.106793	1.30188	1.08553	0.989268	1.41044	1.3953	1.41323	ACCCAAAGGGGAGTCACGAA	AGG	chrX	103467086	103467068	103467091	+	0.582784	1
XIST1022	8582	No	No	0.913472	0	0.856164	No	No	0	1.08254	0.843821	0.871854	0.856164	0.74645	0.913472	CTTCAGAAACATGACACAAA	TGG	chrX	103474652	103474634	103474657	+	0.499399	1
XIST688	9817	No	No	1.06404	-0.0834191	0.813565	No	No	0	0.813565	1.06404	1.00225	0.962976	0.965143	0.865669	ACGATCCCTAGGTGGAGATG	GGG	chrX	103469726	103469720	103469743	-	0.662913	1
XIST1123	9837	No	No	1.05735	-0.159786	0.966854	No	No	0	0.966854	1.02304	0.883569	1.19669	1.05735	0.98913	GTGGTGAGCTATTCCCCTGG	AGG	chrX	103469706	103469688	103469711	+	0.665799	1
XIST1064	14083	No	No	1.07548	-0.0273494	0.828196	No	No	0	0.828196	1.07548	0.852373	1.20737	1.02913	0.890706	ATGTGTATATTCTCTTTCAT	GGG	chrX	103464208	103464202	103464225	-	0.466827	1
XIST1654	17697	No	No	0.777712	0	0.780726	No	No	0	1.13581	0.684718	0.767169	0.780726	0.598949	0.777712	TCCATGTGTTTTTTCACAGT	TGG	chrX	103460594	103460576	103460599	+	0.370265	1
XIST1176	10211	No	No	1.07797	-0.225407	0.84457	No	No	-0.511449	0.84457	1.07797	0.898475	1.11896	1.00536	0.910424	CAGTCAGGCATGTTGATCCT	CGG	chrX	103468861	103468843	103468866	+	0.463906	1
XIST1016	13495	No	No	1.0126	-0.0155374	0.838655	No	No	-0.0783135	0.838655	1.0126	0.948716	0.957337	0.908241	0.849219	TGAATACCCATGTTCAGCAC	TGG	chrX	103464796	103464790	103464813	-	0.482209	1
XIST1630	17015	No	No	1.07861	-0.267598	0.96916	No	No	0	1.18557	0.909786	0.989644	0.96916	0.959124	1.07861	GAGTGAAAGAAAAATGGAAA	GGG	chrX	103461276	103461258	103461281	+	0.55114	1
XIST834	11814	No	No	1.08625	-0.0479055	0.913635	No	No	-0.68403	0.995898	1.08625	0.938836	0.913635	0.857753	1.08179	AAAGGACCAAAATACACAGA	TGG	chrX	103466477	103466471	103466494	-	0.615102	1
XIST1065	9128	No	No	2.9623	-0.606475	1.10919	No	No	-0.581699	1.10919	1.03099	0.984369	3.00933	2.9623	1.14357	AAAAAGACCTAAGTACTCGG	CGG	chrX	103474106	103474088	103474111	+	0.733736	1
XIST1269	16395	No	No	0.877252	0	0.938862	No	No	0	1.0406	0.7908	0.877252	0.938862	0.823618	0.822905	GGCTCCTGAGACATGGAAAA	AGG	chrX	103461896	103461890	103461913	-	0.326091	1
XIST659	4555	No	No	1.14017	-0.488506	1.14424	No	No	-0.66354	1.14424	0.976018	0.961365	1.18599	1.14017	1.1168	CATGACTCTGGAACTCAGTA	TGG	chrX	103478679	103478661	103478684	+	0.375063	1
XIST1573	15640	No	No	0.962555	0	0.888773	No	No	0	1.26913	0.758439	0.945172	0.888773	0.840043	0.962555	GCCAATGAGAAAATGACTTT	TGG	chrX	103462651	103462633	103462656	+	0.328199	1
XIST430	7483	No	No	1.15428	-0.137436	0.90568	No	No	-0.91364	0.90568	1.15428	0.969451	0.905684	0.878016	1.04541	TATTTATAACTATGAATGTC	TGG	chrX	103475751	103475745	103475768	-	0.452638	1
XIST159	1982	No	No	1.30146	-0.670381	0.998531	No	No	-3	0.998531	1.10138	0.996078	1.30659	1.30146	1.09976	AAAAGAAAGAAAAGTATCTA	AGG	chrX	103481252	103481246	103481269	-	0.365935	1
XIST516	3007	No	No	1.19116	0	0.623808	No	No	0	0.822686	1.19116	1.08933	0.623808	0.679532	0.979948	ggctaggactgggctggggc	agg	chrX	103480227	103480209	103480232	+	0.242069	1
XIST511	2991	No	No	1.036	-0.092306	0.99245	No	No	0	1.00068	1.0353	0.874251	0.99245	0.867651	1.036	gggcagggctggactggatt	ggg	chrX	103480243	103480225	103480248	+	0.285375	1
XIST559	8234	No	No	1.02283	0	1.05629	No	No	0	1.05629	0.879046	0.839108	1.21895	1.02283	0.928528	TGCTGGCACATTCTAGGGCC	AGG	chrX	103475000	103474994	103475017	-	0.517295	1
XIST845	11901	No	No	1.14984	-0.170404	0.892449	No	No	-0.508638	0.892449	1.14984	0.885951	1.10201	0.976327	1.02618	ACCTGTGACTTCCAAGAGCG	GGG	chrX	103466390	103466384	103466407	-	0.649153	1
XIST438	7602	No	No	0.94476	0	0.75478	No	No	-0.051587	1.02494	0.921769	0.872062	0.75478	0.658215	0.94476	TCTCTTCCTTAAACTGATTT	TGG	chrX	103475632	103475626	103475649	-	0.0951128	1
XIST780	11140	No	No	0.989739	-0.348289	0.974864	No	No	-0.0819697	1.02785	0.927419	0.989739	0.974864	0.96486	0.953246	TGCTTTGTCTTCACTAGCTA	TGG	chrX	103467151	103467145	103467168	-	0.405631	1
XIST1629	17003	No	No	1.63243	-0.186902	1.11108	No	No	0	1.11108	0.9318	0.889994	1.8342	1.63243	1.03531	AATGGAAAGGGTCAAAGCAC	AGG	chrX	103461288	103461270	103461293	+	0.505751	1
XIST228	5134	No	No	1.07565	-0.467844	1.07673	No	No	-0.790485	1.07673	0.955216	0.975014	1.10322	1.07565	1.02851	GTCATGGGTGCTATCGCCCC	AGG	chrX	103478100	103478094	103478117	-	0.508606	1
XIST1586	16050	No	No	0.978682	0	0.687113	No	No	0	0.947953	0.962762	0.978682	0.687113	0.672465	0.912653	ACCAAGCATGCCCATGAGGA	GGG	chrX	103462241	103462223	103462246	+	0.561473	1
XIST1483	13226	No	No	0.995167	-0.131784	1.08864	No	No	-0.238824	1.08864	0.914137	0.876963	1.10154	0.96601	0.995167	TTTGTGCCTATAGCACACAG	AGG	chrX	103465065	103465047	103465070	+	0.810395	1
XIST423	7339	No	No	1.21787	-0.166858	0.919873	No	No	-0.675718	0.919873	1.11903	0.885151	1.37589	1.21787	1.02937	TTTTGACTGGGGCTGCTGAG	TGG	chrX	103475895	103475889	103475912	-	0.605274	1
XIST1054	14000	No	No	0.894839	0	0.928646	No	No	0	0.928646	0.894839	0.866236	0.952722	0.825282	0.830988	gaccacttgagcccagaaat	tgg	chrX	103464291	103464285	103464308	-	0.306161	1
XIST1506	14000	No	No	1.01169	0	1.05626	No	No	0	1.08079	0.936066	0.718952	1.05626	0.759404	1.01169	ccaggctagcctccaatttc	tgg	chrX	103464291	103464273	103464296	+	0.0189175	1
XIST908	12583	No	No	0.955729	-0.0151315	0.99329	No	No	0	0.99329	0.854811	0.868304	1.10068	0.955729	0.849075	TCTTTGGGCTTAGGTGAGCA	GGG	chrX	103465708	103465702	103465725	-	0.516158	1
XIST382	6850	No	No	1.07079	0	0.993213	No	No	-0.0609802	0.993213	1.07079	0.834233	1.17252	0.978154	1.06352	TTGTCTTTGCCAGTAAACAA	AGG	chrX	103476384	103476378	103476401	-	0.616996	1
XIST376	6768	No	No	0.942325	0	0.977136	No	No	-0.247184	0.977136	0.942325	0.729558	1.26864	0.925547	0.920779	TATCTCTTGCACTCCTGCAA	GGG	chrX	103476466	103476460	103476483	-	0.588258	1
XIST1327	16840	No	No	0.925282	0	0.668318	No	No	0	1.00029	0.85261	0.925282	0.668318	0.618383	0.852854	TCCTTACTATAATATACTCA	AGG	chrX	103461451	103461445	103461468	-	0.595856	1
XIST1496	13672	No	No	0.795889	0	0.846976	No	No	0	1.04522	0.746638	0.795889	0.846976	0.674099	0.780402	ATGCAAACATTCTTATTTCA	TGG	chrX	103464619	103464601	103464624	+	0.364498	1
XIST1357	12090	No	No	0.973643	0	0.744142	No	No	0	0.896753	0.843048	0.973643	0.744142	0.724529	0.756006	GGAAAGGGATGCTGGGGTTG	GGG	chrX	103466201	103466183	103466206	+	0.338243	1
XIST874	7279	No	No	0.938896	-0.0657805	1.02952	No	No	-0.167491	1.0672	0.879779	0.861862	1.02952	0.887305	0.938896	CCGCACAGGTCATATGTGTA	AGG	chrX	103475955	103475937	103475960	+	0.4649	1
XIST1081	9341	No	No	1.12536	-0.150841	1.0391	No	No	-0.169411	1.0391	1.08301	0.861847	1.20615	1.03951	1.12536	TCATATCAAACACTCAGCAG	Cgg	chrX	103473893	103473875	103473898	+	0.676939	1
XIST1193	15442	No	No	0.976772	0	0.614882	No	No	0	0.877986	0.788973	0.976772	0.614882	0.6006	0.692707	gcaccacatcacattacaga	tgg	chrX	103462849	103462843	103462866	-	0.633123	1
XIST1386	12332	No	No	1.07688	-0.154501	0.904877	No	No	0	1.01126	1.06488	0.974661	0.904877	0.881948	1.07688	CTAGGGAAGTTTCAATAGTC	AGG	chrX	103465959	103465941	103465964	+	0.405485	1
XIST765	5815	No	No	1.23752	-0.0783612	0.958224	No	No	-0.0746879	0.958224	0.902278	0.899704	1.37547	1.23752	0.864585	tgccaacacttgttaaacgc	agg	chrX	103477419	103477401	103477424	+	0.648175	1
XIST363	6607	No	No	0.88133	0	0.842068	No	No	0	1.19897	0.735074	0.877903	0.842068	0.739254	0.88133	CTTAATATTTGCATAAAGGA	TGG	chrX	103476627	103476621	103476644	-	0.448372	1
XIST613	8837	No	No	1.07593	0	1.22063	No	No	0	1.22538	0.507685	0.881455	1.22063	1.07593	0.622105	GCTTATTTTTAAAAGGTGAC	TGG	chrX	103474397	103474391	103474414	-	0.462812	1
XIST913	12609	No	No	1.35631	-0.662417	1.07356	No	No	0	1.67734	0.808606	1.17404	1.07356	1.26041	1.35631	GGTTTTCTAATAATGGTTTG	GGG	chrX	103465682	103465676	103465699	-	0.635741	1
XIST952	7915	No	No	1.12873	-0.426873	0.999156	No	No	-0.10902	0.999156	1.1108	0.917345	1.23043	1.12873	1.10986	AAACAAAGAGGCAAAAGGGA	TGG	chrX	103475319	103475301	103475324	+	0.61095	1
XIST1338	11976	No	No	1.08203	0	0.87716	No	No	-0.438899	0.87716	1.08203	0.85387	0.982767	0.839156	0.949111	CTTAAATATTCTGTCCATAT	AGG	chrX	103466315	103466297	103466320	+	0.336193	1
XIST1341	12008	No	No	1.19043	-0.425186	1.00737	No	No	-0.438899	1.21919	0.976411	0.945245	1.00737	0.952211	1.19043	CTTCCAGAGTTCTGGGCCAT	AGG	chrX	103466283	103466265	103466288	+	0.451814	1
XIST904	12567	No	No	0.822113	0	0.878019	No	No	0	0.973441	0.822113	0.821382	0.878019	0.721189	0.800279	CCAGTGTCACCTTCTTTCTT	TGG	chrX	103465724	103465718	103465741	-	0.130834	1
XIST714	5139	No	No	1.08556	-0.509416	1.04541	No	No	-0.790485	1.04541	1.0384	0.964762	1.04779	1.01087	1.08556	CAGTTAGAAAGATGTGACCT	GGG	chrX	103478095	103478077	103478100	+	0.589587	1
XIST1498	13719	No	No	1.10882	0	0.984268	No	No	0	0.984268	0.99894	0.73738	1.50373	1.10882	0.983224	TGACTGATTAAATTAAGCAT	TGG	chrX	103464572	103464554	103464577	+	0.511134	1
XIST1307	11685	No	No	0.996381	0	0.900679	No	No	0	1.13957	0.874349	0.874183	0.900679	0.787358	0.996381	GATTATTTCTCAGGGCAGTC	TGG	chrX	103466606	103466588	103466611	+	0.429277	1
XIST1115	14726	No	No	0.988783	0	0.868471	No	No	0	0.961597	0.988783	0.854489	0.868471	0.742099	0.950811	TAGCATTATGTAGCACTTAT	AGG	chrX	103463565	103463559	103463582	-	0.192355	1
XIST620	8966	No	No	1.09688	-0.171292	0.807753	No	No	0	0.807753	1.09688	0.972662	0.979842	0.953055	0.886008	TAGCTTGAAAATTCCTAAAG	TGG	chrX	103474268	103474262	103474285	-	0.484824	1
XIST778	11115	No	No	0.891461	0	0.862527	No	No	0	0.862527	0.891461	0.822047	1.00723	0.827988	0.768909	CACTTTCTCTGGTGCCTGTG	TGG	chrX	103467176	103467170	103467193	-	0.485879	1
XIST906	12574	No	No	0.922504	0	0.919431	No	No	0	1.02903	0.896484	0.834546	0.919431	0.767308	0.922504	CACCTTCTTTCTTTGGGCTT	AGG	chrX	103465717	103465711	103465734	-	0.34783	1
XIST1358	12091	No	No	0.974567	0	0.780024	No	No	0	0.89726	0.974567	0.813089	0.780024	0.634229	0.87444	TGGAAAGGGATGCTGGGGTT	GGG	chrX	103466200	103466182	103466205	+	0.320687	1
XIST953	7919	No	No	1.3184	-0.926133	0.947819	No	No	-0.0634863	0.947819	1.3184	0.945209	1.39328	1.31694	1.24961	GTTCAAACAAAGAGGCAAAA	GGG	chrX	103475315	103475297	103475320	+	0.498543	1
XIST648	4430	No	No	0.986802	-0.0724788	0.934449	No	No	-0.139063	0.934449	0.923873	0.901918	1.09412	0.986802	0.863313	GTCAGTATGGAGGGGGTAGA	GGG	chrX	103478804	103478786	103478809	+	0.490622	1
XIST226	5118	No	No	1.10235	-0.010673	1.00859	No	No	-0.790485	1.00859	1.09296	0.848411	1.06472	0.903324	1.10235	ATACTGTTGGCATGCTGTCA	TGG	chrX	103478116	103478110	103478133	-	0.454856	1
XIST544	8118	No	No	1.01183	0	0.944192	No	No	0	1.20419	0.840259	0.899585	0.944192	0.849381	1.01183	TATGTGTCATTAATAAATTT	TGG	chrX	103475116	103475110	103475133	-	0.324859	1
XIST602	8687	No	No	1.07521	-0.0708018	0.992711	No	No	-0.165579	0.992711	0.894531	0.862933	1.246	1.07521	0.888011	TTAAGACAAGTATCTTTGCT	TGG	chrX	103474547	103474541	103474564	-	0.489446	1
XIST967	8033	No	No	1.19511	0	0.829709	No	No	0	1.29988	0.919401	0.845776	0.829709	0.701748	1.19511	GTCTCTGTTCAGTGGGAGCA	AGG	chrX	103475201	103475183	103475206	+	0.532294	1
XIST626	9133	No	No	1.08415	-0.00179027	0.972161	No	No	-0.581699	0.972161	1.08415	0.846345	1.0992	0.930306	1.05397	TTTGTAGCCGCCGAGTACTT	AGG	chrX	103474101	103474095	103474118	-	0.500996	1
XIST1140	14883	No	No	0.95293	0	0.786253	No	No	0	1.02299	0.812873	0.95293	0.786253	0.749244	0.831559	CTTGACTGAGGAGGTGGAAA	AGG	chrX	103463408	103463402	103463425	-	0.418749	1
XIST839	11833	No	No	1.12434	0	0.754813	No	No	-0.258061	0.754813	1.12434	0.848169	0.995676	0.844502	0.848663	ATGGCCCGTCTTGAGCTGGC	TGG	chrX	103466458	103466452	103466475	-	0.504621	1
XIST879	7366	No	No	1.28561	-0.479469	0.990095	No	No	-0.675718	0.990095	1.05681	0.958634	1.34108	1.28561	1.04634	TAGTAATCATCCAAATGCTG	AGG	chrX	103475868	103475850	103475873	+	0.657709	1
XIST1468	13008	No	No	1.04885	0	0.953422	No	No	-0.0726296	0.953422	1.04885	0.803742	1.15181	0.925758	1	ATTCCCTGGCATTCATATCA	GGG	chrX	103465283	103465265	103465288	+	0.571618	1
XIST582	8408	No	No	1.04309	0	0.835839	No	No	-0.133713	0.835839	1.04309	0.839015	1.09773	0.921014	0.871858	TTTCCGTTCTTCCTCCAGGA	AGG	chrX	103474826	103474820	103474843	-	0.54098	1
XIST1188	10396	No	No	1.07103	0	0.866336	No	No	0	1.19342	0.897442	0.870507	0.866336	0.754151	1.07103	aaagaattagacataatgca	agg	chrX	103467895	103467877	103467900	+	0.634051	1
XIST199	4810	No	No	1.3267	-0.439116	1.2596	No	No	-0.371611	1.2596	0.974716	0.948822	1.39826	1.3267	1.22776	ATATCAGAGACTTGCCATGG	AGG	chrX	103478424	103478418	103478441	-	0.692863	1
XIST1015	8511	No	No	1.11121	-0.0703828	1.04019	No	No	0	1.04019	0.875516	0.862882	1.28779	1.11121	0.910701	CAATCCAAATGCCTTTCTTA	AGG	chrX	103474723	103474705	103474728	+	0.308654	1
XIST666	9591	No	No	1.12918	-0.192763	1.07275	No	No	-0.815309	1.07275	1.0526	0.88785	1.27136	1.12877	1.12918	TTTAGAGGAGTGAAGAGTGC	TGG	chrX	103470849	103470843	103470866	-	0.434949	1
XIST687	9816	No	No	0.883682	0	0.653333	No	No	0	1.12898	0.782729	0.861363	0.653333	0.562757	0.883682	GACGATCCCTAGGTGGAGAT	GGG	chrX	103469727	103469721	103469744	-	0.49014	1
XIST437	2626	No	No	1.22622	-0.00865022	1.05932	No	No	-1.60206	1.05932	0.997786	0.847988	1.44604	1.22622	1.05698	AACAAAAGCAAAGCCTGAAC	TGG	chrX	103480608	103480590	103480613	+	0.473094	1
XIST682	4843	No	No	1.01918	0	0.930131	No	No	0	0.930131	1.01918	0.728005	1.35435	0.985972	0.947967	GAATGGTTTTCTTTCCTTAA	AGG	chrX	103478391	103478373	103478396	+	0.181575	1
XIST222	5083	No	No	1.28948	0	0.835135	No	No	-0.790485	0.835135	1.28948	0.912713	0.885224	0.807955	1.07689	CAAGGCATTGGCCATTAAAG	GGG	chrX	103478151	103478145	103478168	-	0.578355	1
XIST785	6215	No	No	1.1564	0	0.876465	No	No	0	1.36765	0.845536	0.944863	0.876465	0.82814	1.1564	GTATGTACATAAATAGTTTG	AGG	chrX	103477019	103477001	103477024	+	0.510888	1
XIST223	5084	No	No	1.01707	-0.150109	1.07273	No	No	-0.790485	1.07273	0.943839	0.881064	1.15437	1.01707	1.01248	AAGGCATTGGCCATTAAAGG	GGG	chrX	103478150	103478144	103478167	-	0.653512	1
XIST389	1964	No	No	0.84981	0	1.06542	No	No	-3	1.11999	0.745738	0.79763	1.06542	0.84981	0.835219	ATACTTTTCTTTCTTTTAAT	AGG	chrX	103481270	103481252	103481275	+	0.264945	1
XIST956	7927	No	No	0.986182	0	1.10169	No	No	-0.0634863	1.12073	0.879945	0.795414	1.10169	0.876297	0.986182	TCAATACTGTTCAAACAAAG	AGG	chrX	103475307	103475289	103475312	+	0.562714	1
XIST1113	9754	No	No	0.819568	0	0.705989	No	No	-0.0486625	0.705989	0.819568	0.740915	0.760888	0.563753	0.578606	AGCAGCAAGCCCACAATTCT	GGG	chrX	103469789	103469771	103469794	+	0.380485	1
XIST535	8071	No	No	0.80327	0	0.987073	No	No	0	1.09162	0.686921	0.80327	0.987073	0.792886	0.749855	TCGAATTCTTACATTATTCT	GGG	chrX	103475163	103475157	103475180	-	0.403259	1
XIST1536	14974	No	No	1.09637	0	0.772272	No	No	0	0.772272	1.09637	0.848692	0.879973	0.746826	0.846693	ATAAAACTCCTTTACTGGCA	AGG	chrX	103463317	103463299	103463322	+	0.575344	1
XIST1470	13022	No	No	1.22328	-0.431363	0.994525	No	No	-0.143271	1.04925	1.16586	0.952012	0.994525	0.9468	1.22328	AATGTTACTCAGACATTCCC	TGG	chrX	103465269	103465251	103465274	+	0.489829	1
XIST385	6886	No	No	1.11741	-0.122262	0.977452	No	No	0	0.977452	0.920938	0.874732	1.27744	1.11741	0.900173	CCTTTCATTTGCACTATATC	AGG	chrX	103476348	103476342	103476365	-	0.252957	1
XIST1650	17625	No	No	1.14197	-0.0240829	1.09341	No	No	0	1.09341	0.851275	0.879195	1.29888	1.14197	0.930793	TATGTGATCAAAGCAGATGA	TGG	chrX	103460666	103460648	103460671	+	0.58016	1
XIST759	5744	No	No	1.089	-0.388072	0.931382	No	No	-0.120904	0.931382	1.089	0.938841	1.03542	0.972094	1.01428	ccagcctggAAGTTAAAAAC	AGG	chrX	103477490	103477472	103477495	+	0.469059	1
XIST671	4714	No	No	0.838226	0	0.996791	No	No	-0.140862	0.996791	0.778301	0.838226	0.997046	0.83575	0.775804	TGTCCATGGACAAGTAAAGT	AGG	chrX	103478520	103478502	103478525	+	0.582618	1
XIST37	625	No	No	1.07411	0	0.800437	No	No	-3	1.10412	0.972819	0.891808	0.800437	0.713835	1.07411	TCCCATGCCCAACGGGGCCT	CGG	chrX	103482609	103482603	103482626	-	0.390711	1
XIST1038	8897	No	No	0.921682	0	0.926222	No	No	0	0.926222	0.921682	0.825947	1.03455	0.854486	0.853683	AATGAATTAATTAAATGTGA	TGG	chrX	103474337	103474319	103474342	+	0.551389	1
XIST1182	15230	No	No	0.883273	0	0.92582	No	No	0	1.05062	0.840713	0.818831	0.92582	0.758091	0.883273	ATCACTGATCATAGgagaca	tgg	chrX	103463061	103463055	103463078	-	0.617164	1
XIST323	6127	No	No	0.949489	0	0.892815	No	No	0	1.10587	0.858591	0.817469	0.892815	0.729849	0.949489	ATACGGTCAATGGTCCTTCA	AGG	chrX	103477107	103477101	103477124	-	0.516807	1
XIST553	3271	No	No	1.18763	-0.188695	0.989765	No	No	-0.8041	1.01279	1.17264	0.899598	0.989765	0.890391	1.18763	CTCTGTAAGTCAGTATGGAG	GGG	chrX	103479963	103479945	103479968	+	0.580092	1
XIST1396	17357	No	No	1.25628	-0.0991076	1.01822	No	No	0	1.18677	1.05857	0.86992	1.01822	0.885767	1.25628	GGACATTCAGGCAAAAGAAA	AGG	chrX	103460934	103460928	103460951	-	0.488748	1
XIST1635	17080	No	No	0.963485	-0.077099	0.977173	No	No	0	0.977173	0.884694	0.880487	1.09426	0.963485	0.864499	AACTTAGATTCCAGATAGAC	AGG	chrX	103461211	103461193	103461216	+	0.494862	1
XIST1063	14082	No	No	1.03575	-0.0872222	1.05688	No	No	-0.101824	1.05688	0.943951	0.866637	1.19513	1.03575	0.997639	CATGTGTATATTCTCTTTCA	TGG	chrX	103464209	103464203	103464226	-	0.320178	1
XIST431	2529	No	No	1.18174	-0.118812	0.86464	No	No	-1.34679	0.86464	1.06138	0.874236	1.35174	1.18174	0.91771	TAAAAATTTGAAGAGTAGCT	CGG	chrX	103480705	103480687	103480710	+	0.535816	1
XIST198	4807	No	No	1.05859	0	1.0903	No	No	-0.280669	1.0903	0.970912	0.79236	1.12822	0.89396	1.05859	TTTATATCAGAGACTTGCCA	TGG	chrX	103478427	103478421	103478444	-	0.54108	1
XIST456	7810	No	No	0.904082	0	0.932643	No	No	0	1.26902	0.656622	0.904082	0.932643	0.843185	0.833265	TTTATAGTGTTCCTTTTGCC	CGG	chrX	103475424	103475418	103475441	-	0.505505	1
XIST629	9217	No	No	1.05513	0	0.793839	No	No	-0.413413	0.832204	1.05513	0.884327	0.793839	0.702013	0.878084	cgcgcagtcattcattcaca	tgg	chrX	103474017	103474011	103474034	-	0.482856	1
XIST1271	16411	No	No	0.936098	0	0.709719	No	No	0	1	0.854793	0.936098	0.709719	0.664366	0.854793	AAAAAGGAAACATAGACATA	GGG	chrX	103461880	103461874	103461897	-	0.563175	1
XIST931	7746	No	No	1.20293	-0.0385803	1.19229	No	No	-0.277366	1.19229	1.00892	0.831924	1.21818	1.01344	1.20293	TATATTAAAGCAATGCAAAA	AGG	chrX	103475488	103475470	103475493	+	0.279018	1
XIST700	9917	No	No	0.870026	0	0.797354	No	No	-0.0457575	0.797354	0.732209	0.870026	0.846409	0.736397	0.58383	GAACCCAGCAAGGAAGACAA	AGG	chrX	103469626	103469620	103469643	-	0.665865	1
XIST1488	13458	No	No	0.908482	0	0.944362	No	No	-0.199971	0.944362	0.908482	0.807381	1.07148	0.865092	0.857936	AATTAGAAGGTGATCAGAAT	AGG	chrX	103464833	103464815	103464838	+	0.403341	1
XIST1295	11637	No	No	1.15887	0	0.6999	No	No	0	0.794161	1.15887	0.901156	0.6999	0.630719	0.920329	ATTCTGGACCTATTGGGAAG	GGG	chrX	103466654	103466636	103466659	+	0.599435	1
XIST630	4272	No	No	1.13836	0	0.798771	No	No	-0.133713	1.04445	1.08992	0.906077	0.798771	0.723748	1.13836	CAGTCTTATAGGCTGAGTAA	TGG	chrX	103478962	103478944	103478967	+	0.56406	1
XIST744	5497	No	No	0.903554	0	0.927919	No	No	0	1.0667	0.826913	0.903554	0.927919	0.838425	0.882071	actagcgtacacaagactca	agg	chrX	103477737	103477719	103477742	+	0.607722	1
XIST1264	11376	No	No	1.09038	-0.360129	0.960173	No	No	0	0.960173	1.09038	0.930384	1.0461	0.973271	1.04695	ACAAAAGAAAACAGAGAAAG	TGG	chrX	103466915	103466897	103466920	+	0.481228	1
XIST954	7920	No	No	1.11248	0	0.831513	No	No	-0.0634863	1.00097	1.1114	0.879761	0.831513	0.731532	1.11248	TGTTCAAACAAAGAGGCAAA	AGG	chrX	103475314	103475296	103475319	+	0.465449	1
XIST1539	15016	No	No	0.820308	0	0.644801	No	No	0	1.18987	0.683448	0.820308	0.644801	0.528935	0.813215	TTCCCTGATACCCATGCTCT	GGG	chrX	103463275	103463257	103463280	+	0.443737	1
XIST791	6349	No	No	1.01135	-0.204463	1.08793	No	No	0	1.08793	0.929609	0.894015	1.10432	0.987283	1.01135	CCTTCTGTAGTGAACAGAAA	AGG	chrX	103476885	103476867	103476890	+	0.505213	1
XIST1181	15222	No	No	0.996187	0	0.758653	No	No	0	0.758653	0.996187	0.91676	0.815056	0.747211	0.75576	TAGTGTAGATCACTGATCAT	AGg	chrX	103463069	103463063	103463086	-	0.497445	1
XIST1566	15540	No	No	0.881053	0	0.844367	No	No	0	0.97355	0.881053	0.81737	0.844367	0.69016	0.85775	AGTTAAAATATTTACTCAGA	Agg	chrX	103462751	103462733	103462756	+	0.49756	1
XIST1567	15582	No	No	0.740032	0	0.788753	No	No	0	0.788753	0.740032	0.692282	0.915966	0.634107	0.583703	AAGGAATCTTGGCCTTGGTT	GGG	chrX	103462709	103462691	103462714	+	0.412272	1
XIST1202	15582	No	No	1.11914	0	1.2742	No	No	0	1.2742	0.733173	0.611994	1.82867	1.11914	0.93421	CTGTTTGCGAAACCCAACCA	AGG	chrX	103462709	103462703	103462726	-	0.684502	1
XIST1611	16571	No	No	0.952061	0	0.795335	No	No	0	1.30709	0.728384	0.915306	0.795335	0.727975	0.952061	GGAGGGCTTCTGTAACTTTA	GGG	chrX	103461720	103461702	103461725	+	0.351286	1
XIST1147	14978	No	No	0.594398	0	0.866283	No	No	0	1.07298	0.495106	0.594398	0.866283	0.514916	0.531238	TACAAACACCTTGCCAGTAA	AGG	chrX	103463313	103463307	103463330	-	0.494027	1
XIST1296	11638	No	No	1.08692	-0.0293941	0.925675	No	No	0	1.18363	0.918297	0.921597	0.925675	0.853099	1.08692	CATTCTGGACCTATTGGGAA	GGG	chrX	103466653	103466635	103466658	+	0.578837	1
XIST813	11616	No	No	0.808072	0	0.720589	No	No	0	0.950845	0.808072	0.804351	0.720589	0.579607	0.768351	ttatgtgtgtcatgtgtgAG	AGG	chrX	103466675	103466669	103466692	-	0.606463	1
XIST1047	13949	No	No	0.947513	0	0.842437	No	No	-0.0777937	0.949999	0.947513	0.79995	0.842437	0.673907	0.900137	TACAGTTAACAAGCTGGGTG	TGG	chrX	103464342	103464336	103464359	-	0.56088	1
XIST1209	15737	No	No	0.719238	0	0.736081	No	No	0	1.01708	0.632206	0.719238	0.736081	0.529418	0.643003	TTACTGTTGAAGTGTTTCAA	AGG	chrX	103462554	103462548	103462571	-	0.541218	1
XIST1574	15662	No	No	0.843191	0	0.962291	No	No	0	0.962291	0.843191	0.783251	0.969669	0.759495	0.811395	GTCTGTCCTGGCTTCAAGCT	AGG	chrX	103462629	103462611	103462634	+	0.539971	1
XIST176	2298	No	No	0.925094	0	0.887903	No	No	-3	1.20571	0.767261	0.678504	0.887903	0.602446	0.925094	TTTGATTTCAATGAATATTT	TGG	chrX	103480936	103480930	103480953	-	0.122819	1
XIST501	2972	No	No	0.660198	0	0.847878	No	No	0	0.944653	0.660198	0.56326	0.847878	0.477576	0.623658	tgggttggTTGGGtggggca	ggg	chrX	103480262	103480244	103480267	+	0.346655	1
XIST1491	13490	No	No	1.09951	-0.00259592	1.1448	No	No	-0.0594835	1.24976	0.879776	0.846511	1.1448	0.969087	1.09951	GTTATTCCCAGTGCTGAACA	TGG	chrX	103464801	103464783	103464806	+	0.538633	1
XIST258	5427	No	No	1.00927	0	1.03021	No	No	-0.0856568	1.03021	0.949397	0.79966	1.26212	1.00927	0.978077	ACCCTAATGGGTGACAATCA	AGG	chrX	103477807	103477801	103477824	-	0.493457	1
XIST736	5403	No	No	0.909723	-0.0322607	1.01667	No	No	0	1.01667	0.853788	0.891761	1.02014	0.909723	0.86802	CCCATTAGGGTATGAGGGTA	TGG	chrX	103477831	103477813	103477836	+	0.381081	1
XIST938	7817	No	No	1.19666	0	0.905315	No	No	0	1.27262	0.940313	0.910088	0.905315	0.823916	1.19666	TCAATGGACAAACTAGAGGC	CGG	chrX	103475417	103475399	103475422	+	0.566972	1
XIST1168	10129	No	No	1.0246	-0.129182	0.959734	No	No	0	0.959734	0.913394	0.876623	1.1688	1.0246	0.876615	CAGTTTTCTGTGCTGCTTTG	GGG	chrX	103468943	103468925	103468948	+	0.483883	1
XIST928	7733	No	No	1.69918	-0.803767	0.982745	No	No	-0.239578	0.982745	1.23754	0.90222	1.88333	1.69918	1.21618	TGCAAAAAGGGTCGAAATCC	GGG	chrX	103475501	103475483	103475506	+	0.465196	1
XIST442	7632	No	No	1.16319	-0.14077	1.1214	No	No	-0.578396	1.1214	1.03726	0.860967	1.34107	1.15462	1.16319	AATAGGCACAATGGCAGTTC	TGG	chrX	103475602	103475596	103475619	-	0.329017	1
XIST1497	13696	No	No	1.0782	0	0.944289	No	No	0	1.13093	0.953376	0.846008	0.944289	0.798876	1.0782	CTCATTCCTTATGAATAGTA	TGG	chrX	103464595	103464577	103464600	+	0.267507	1
XIST1321	16729	No	No	0.8981	0	1.0912	No	No	0	1.0912	0.707459	0.821285	1.09353	0.8981	0.771978	AGCCATTTTTGAGCTGCAGC	AGG	chrX	103461562	103461556	103461579	-	0.466431	1
XIST826	6792	No	No	1.09572	0	1.1395	No	No	-0.199283	1.1395	0.961577	0.800037	1.21417	0.971382	1.09572	GGTCCACTAGCAGGGACCTT	GGG	chrX	103476442	103476424	103476447	+	0.478988	1
XIST1475	13108	No	No	1.38938	0	0.778561	No	No	-0.262807	0.778561	1.38938	0.89524	0.82035	0.734411	1.08172	TGGTAATATCTTGTTACCTG	GGG	chrX	103465183	103465165	103465188	+	0.56802	1
XIST1284	11485	No	No	1.20388	0	1.32383	No	No	0	1.32383	0.749244	0.907891	1.32602	1.20388	0.991876	GCTCAAAGTGAACAGAAAGG	AGG	chrX	103466806	103466788	103466811	+	0.668548	1
XIST755	5666	No	No	1.10095	-0.298213	1.02063	No	No	-0.069051	1.02063	1.07869	0.792856	1.37997	1.09412	1.10095	TTTATCCAATGCTTAGGAAG	AGG	chrX	103477568	103477550	103477573	+	0.515891	1
XIST1568	15583	No	No	0.883856	0	0.98165	No	No	0	1.05585	0.837105	0.805373	0.98165	0.790595	0.883856	GAAGGAATCTTGGCCTTGGT	TGG	chrX	103462708	103462690	103462713	+	0.451461	1
XIST254	5414	No	No	0.925967	0	0.961375	No	No	0	0.961375	0.925967	0.833513	0.97814	0.815292	0.890202	CCCATACCCTCATACCCTAA	TGG	chrX	103477820	103477814	103477837	-	0.354015	1
XIST1231	11065	No	No	0.945728	-0.0159433	0.935421	No	No	0	0.935421	0.907945	0.873219	1.08304	0.945728	0.849311	CTCTGCAAGAAAGAACATGC	AGG	chrX	103467226	103467208	103467231	+	0.599237	1
XIST1467	12992	No	No	0.941646	0	0.913608	No	No	0	1.11933	0.841258	0.895216	0.913608	0.817877	0.941646	ATCAGGGCTTGATCAAGTAC	AGG	chrX	103465299	103465281	103465304	+	0.555689	1
XIST598	8531	No	No	1.17225	0	0.901233	No	No	0	0.901233	1.01947	0.782305	1.49845	1.17225	0.91878	AAGGCATTTGGATTGCAAGG	TGG	chrX	103474703	103474697	103474720	-	0.657704	1
XIST1523	14509	No	No	0.842716	0	0.706055	No	No	0	1.17937	0.71455	0.729298	0.706055	0.514924	0.842716	ACAGATCTGTTGTGCATGCC	TGG	chrX	103463782	103463764	103463787	+	0.408858	1
XIST621	8967	No	No	1.49676	0	0.635758	No	No	0	0.758383	1.49676	0.891252	0.635758	0.566621	1.13512	AGCTTGAAAATTCCTAAAGT	GGG	chrX	103474267	103474261	103474284	-	0.565025	1
XIST1044	8967	No	No	1.07608	0	1.2926	No	No	0	1.71101	0.621507	0.83249	1.2926	1.07608	1.0634	CTAAAATAAATTCCCACTTT	AGG	chrX	103474267	103474249	103474272	+	0.255377	1
XIST818	6727	No	No	1.41031	-0.317865	0.959182	No	No	-0.0670192	0.959182	1.41031	0.898378	0.997635	0.896253	1.35275	TCCGAAAAGTAATAAGGTTG	TGG	chrX	103476507	103476489	103476512	+	0.525825	1
XIST774	6041	No	No	1.21549	0	1.15361	No	No	0	1.15361	0.735091	0.794214	1.53043	1.21549	0.848007	CTCTTTGCTTTGCTAAGTAC	AGG	chrX	103477193	103477175	103477198	+	0.384064	1
XIST267	5478	No	No	1.1291	0	0.771081	No	No	0	0.771081	1.1291	0.758133	1.10775	0.839819	0.87063	TCTGGtctttctgctgtgct	ggg	chrX	103477756	103477750	103477773	-	0.40151	1
XIST632	9235	No	No	1.33532	-0.83112	0.965543	No	No	-0.578396	0.965543	1.26824	0.8861	1.50696	1.33532	1.22454	catggtgctcagacaacaat	ggg	chrX	103473999	103473993	103474016	-	0.487463	1
XIST1499	13782	No	No	1.20983	0	0.968934	No	No	-0.304518	0.968934	1.20983	0.788062	1.23342	0.972014	1.17225	CCACAACCATAATGTGACCT	GGG	chrX	103464509	103464491	103464514	+	0.621334	1
XIST1413	12538	No	No	1.05639	-0.0167556	0.841436	No	No	0	0.841436	1.05639	0.849327	1.06199	0.90198	0.888881	CACTGGCTGGTGCTTCTCAG	AGG	chrX	103465753	103465735	103465758	+	0.543121	1
XIST1521	14481	No	No	0.999401	0	0.700869	No	No	-0.0675262	0.868441	0.999401	0.840393	0.700869	0.589005	0.867921	AAGCAAAGTCATTGCACACC	AGG	chrX	103463810	103463792	103463815	+	0.569658	1
XIST1552	15316	No	No	1.09828	0	0.79343	No	No	0	0.971682	1.09828	0.829836	0.79343	0.658417	1.06717	ATATTCTTCAGgctgggcat	ggg	chrX	103462975	103462957	103462980	+	0.557433	1
XIST1474	13107	No	No	1.39608	-0.364491	0.784777	No	No	-0.326058	0.784777	1.39608	0.898219	1.28734	1.15631	1.09561	GGTAATATCTTGTTACCTGG	GGG	chrX	103465184	103465166	103465189	+	0.688926	1
XIST1563	15493	No	No	1.06537	0	0.36682	No	No	0	0.387044	1.06537	0.88963	0.36682	0.326334	0.412347	gagtctgactgctcttccga	agg	chrX	103462798	103462780	103462803	+	0.600257	1
XIST447	7727	No	No	1.06462	0	1.19617	No	No	-0.159267	1.36811	0.760445	0.890026	1.19617	1.06462	1.04038	ATGTACACCCAACAATGACC	CGG	chrX	103475507	103475501	103475524	-	0.660167	1
XIST1105	9649	No	No	0.975456	0	0.994594	No	No	-0.156767	1.05034	0.928708	0.834853	0.994594	0.830339	0.975456	AATGTAGCTGTATAGGCTGC	TGG	chrX	103470642	103470624	103470647	+	0.590186	1
XIST1555	15323	No	No	0.885755	0	1.11291	No	No	0	1.21769	0.702587	0.795893	1.11291	0.885755	0.85553	ATCAGATATATTCTTCAGgc	tgg	chrX	103462968	103462950	103462973	+	0.42426	1
XIST827	6793	No	No	0.998289	0	0.739813	No	No	-0.199283	0.905972	0.998289	0.80605	0.739813	0.596327	0.904422	TGGTCCACTAGCAGGGACCT	TGG	chrX	103476441	103476423	103476446	+	0.567102	1
XIST1258	16296	No	No	0.912562	0	0.841762	No	No	0	1.09188	0.835769	0.886901	0.841762	0.746559	0.912562	TTGCCTCAGAGGTTGAATAC	AGG	chrX	103461995	103461989	103462012	-	0.50673	1
XIST1102	14572	No	No	1.40859	-0.241229	1.13579	No	No	0	1.13579	1.06402	0.84861	1.65988	1.40859	1.2085	TAAAGCCGGGACCTAACTGT	TGG	chrX	103463719	103463713	103463736	-	0.605126	1
XIST1037	8878	No	No	0.918794	0	1.05834	No	No	0	1.2801	0.717754	0.759289	1.05834	0.803587	0.918794	ATGGCCTATATAATTTTCAA	AGG	chrX	103474356	103474338	103474361	+	0.55676	1
XIST42	707	No	No	0.847384	0	0.994979	No	No	-3	1.15384	0.690733	0.847384	0.994979	0.843129	0.796997	GCTTTAAATTTTTTTTTTCA	CGG	chrX	103482527	103482521	103482544	-	0.354194	1
XIST229	5155	No	No	0.971033	0	0.967756	No	No	-0.679854	0.967756	0.971033	0.790181	1.06142	0.838717	0.939723	GGTCACATCTTTCTAACTGA	TGG	chrX	103478079	103478073	103478096	-	0.518445	1
XIST1422	17533	No	No	1.17862	0	0.962595	No	No	0	0.962595	0.841191	0.781082	1.50895	1.17862	0.809726	TAGGAATGGGCTTACATTTC	TGG	chrX	103460758	103460752	103460775	-	0.110151	1
XIST884	7446	No	No	1.10659	-0.164202	1.09734	No	No	-0.91364	1.20909	0.915226	0.884376	1.09734	0.970466	1.10659	CATAACTTAGCAATTAATTC	TGG	chrX	103475788	103475770	103475793	+	0.219128	1
XIST903	7596	No	No	1.02028	0	0.995948	No	No	-0.051587	0.995948	1.02028	0.747748	1.28004	0.957144	1.01615	AGAGTCCCAAAATCAGTTTA	AGG	chrX	103475638	103475620	103475643	+	0.270566	1
XIST1365	12105	No	No	1.09007	-0.113421	1.05325	No	No	0	1.05325	1.03497	0.829233	1.24008	1.02831	1.09007	AGAAATATAAGAAATGGAAA	GGG	chrX	103466186	103466168	103466191	+	0.54839	1
XIST1591	16162	No	No	0.750006	0	0.692092	No	No	0	0.692092	0.750006	0.746571	0.703152	0.524953	0.519073	AGTCACACTGAGTGCCCTTT	TGG	chrX	103462129	103462111	103462134	+	0.309649	1
XIST262	5460	No	No	1.02701	0	0.9678	No	No	-0.324222	0.9678	1.02701	0.80437	1.20345	0.968021	0.993936	ATGAGACCACTTCTCTGTTC	TGG	chrX	103477774	103477768	103477791	-	0.371113	1
XIST499	2967	No	No	1.00878	0	0.672593	No	No	0	0.672593	1.00878	0.843222	1.10023	0.927739	0.678498	tggTTGGGtggggcaggggc	agg	chrX	103480267	103480249	103480272	+	0.235189	1
XIST1235	16069	No	No	1.06124	0	0.914397	No	No	0	1.0768	0.985547	0.862248	0.914397	0.788437	1.06124	CATGGGCATGCTTGGTAGAG	TGG	chrX	103462222	103462216	103462239	-	0.508723	1
XIST1553	15317	No	No	0.802678	0	0.983261	No	No	0	1	0.802506	0.802678	0.983261	0.789241	0.802506	TATATTCTTCAGgctgggca	tgg	chrX	103462974	103462956	103462979	+	0.474813	1
XIST1172	15108	No	No	0.863398	0	0.885189	No	No	0	0.885189	0.860359	0.863398	0.907257	0.783324	0.76158	CTCGAACTAGATGTACTGGC	TGG	chrX	103463183	103463177	103463200	-	0.572596	1
XIST1588	16054	No	No	0.839035	0	0.863744	No	No	0	0.863744	0.816169	0.786312	1.06705	0.839035	0.704961	CTCTACCAAGCATGCCCATG	AGG	chrX	103462237	103462219	103462242	+	0.62236	1
XIST386	6904	No	No	1.02971	0	0.990924	No	No	-0.186419	0.990924	1.02971	0.78158	1.23592	0.96597	1.02036	TCAGGATATGCTGATCAACA	AGG	chrX	103476330	103476324	103476347	-	0.656811	1
XIST940	12779	No	No	1.30992	-0.612979	1.05658	No	No	-0.232844	1.05658	1.23978	0.880236	1.31718	1.15943	1.30992	CCTTCCTCTTCCTCTGTAAG	AGG	chrX	103465512	103465506	103465529	-	0.462194	1
XIST1146	9999	No	No	1.07734	0	1.00727	No	No	0	1.17187	0.919335	0.816213	1.00727	0.822145	1.07734	GAGAACCAAATAGAGCAGAA	TGG	chrX	103469400	103469382	103469405	+	0.606665	1
XIST1550	15251	No	No	0.814687	0	1.03782	No	No	0	1.08199	0.703605	0.784996	1.03782	0.814687	0.761295	tcaccaattagaaccagcct	ggg	chrX	103463040	103463022	103463045	+	0.614158	1
XIST1301	11653	No	No	1.08147	0	1.07088	No	No	-0.152427	1.07088	1.00988	0.811109	1.11676	0.905817	1.08147	CGGCTCCACGGGTGACATTC	TGG	chrX	103466638	103466620	103466643	+	0.322881	1
XIST597	8528	No	No	0.745863	0	0.878276	No	No	0	1	0.745863	0.546605	0.878276	0.48007	0.745863	AGAAAGGCATTTGGATTGCA	AGG	chrX	103474706	103474700	103474723	-	0.518937	1
XIST595	3559	No	No	0.888975	0	0.921881	No	No	0	1.09257	0.813655	0.775443	0.921881	0.714867	0.888975	GGACACTGCATTTTAGCAAT	AGG	chrX	103479675	103479657	103479680	+	0.374556	1
XIST990	8260	No	No	1.02056	0	0.902643	No	No	0	0.902643	1.02056	0.798783	1.25061	0.99897	0.921198	GCACAATAAAGCATTAATAA	AGG	chrX	103474974	103474956	103474979	+	0.354837	1
XIST1540	15017	No	No	0.939769	0	1.1368	No	No	0	1.28681	0.587283	0.826681	1.1368	0.939769	0.75572	GTTCCCTGATACCCATGCTC	TGG	chrX	103463274	103463256	103463279	+	0.338282	1
XIST1152	15017	No	No	0.98338	0	1.32783	No	No	0	1.43429	0.68562	0.391227	1.32783	0.519484	0.98338	AGTGAGATAATCCCAGAGCA	TGG	chrX	103463274	103463268	103463291	-	0.608817	1
XIST1439	17764	No	No	0.85214	0	0.717283	No	No	0	1.02281	0.83314	0.80821	0.717283	0.579715	0.85214	ACAGAACTTCTGTTGACTCT	TGG	chrX	103460527	103460521	103460544	-	0.406556	1
XIST147	1743	No	No	1.34476	-0.199501	1.01731	No	No	-3	1.04573	1.28595	0.878395	1.01731	0.893596	1.34476	TTATTGCTTGGTGGCCAGGA	TGG	chrX	103481491	103481485	103481508	-	0.588268	1
XIST343	6361	No	No	0.888091	0	0.90617	No	No	0	0.90617	0.876075	0.793392	1.11936	0.888091	0.793872	CCTTTTCTGTTCACTACAGA	AGG	chrX	103476873	103476867	103476890	-	0.471649	1
XIST1135	9908	No	No	1.56866	-1.11479	0.848086	No	No	-0.0555173	0.848086	1.56866	0.882345	1.47749	1.30366	1.33036	GAGCCTTTGTCTTCCTTGCT	GGG	chrX	103469635	103469617	103469640	+	0.345469	1
XIST1384	12315	No	No	0.903124	0	1.11784	No	No	0	1.11784	0.690931	0.807376	1.11859	0.903124	0.772353	GTCAGGCTATATACACTGGC	TGG	chrX	103465976	103465958	103465981	+	0.540122	1
XIST1245	11218	No	No	0.914954	0	0.945404	No	No	-0.106793	1.02054	0.896539	0.88251	0.945404	0.834329	0.914954	CATGCAACATGTGACCCAAA	GGG	chrX	103467073	103467055	103467078	+	0.557393	1
XIST628	9144	No	No	1.12799	0	1.1429	No	No	0	1.1429	0.654705	0.814378	1.3851	1.12799	0.74826	CGAGTACTTAGGTCTTTTTT	GGG	chrX	103474090	103474084	103474107	-	0.320156	1
XIST1366	12106	No	No	0.839401	0	0.937652	No	No	0	0.937652	0.839401	0.783023	1.00054	0.783447	0.787066	TAGAAATATAAGAAATGGAA	AGG	chrX	103466185	103466167	103466190	+	0.498327	1
XIST1324	11826	No	No	0.795723	0	0.867124	No	No	-0.258061	1.01304	0.785482	0.581562	0.867124	0.504286	0.795723	TCTGTCCAGCCAGCTCAAGA	CGG	chrX	103466465	103466447	103466470	+	0.593291	1
XIST1255	11302	No	No	1.40906	-0.316276	0.973675	No	No	-0.396856	1.04286	1.35116	0.871769	0.973675	0.84882	1.40906	CAGCAGAAAGAAAACTGAAA	TGG	chrX	103466989	103466971	103466994	+	0.426708	1
XIST1643	17508	No	No	0.865641	0	0.802625	No	No	0	1.24719	0.694071	0.774983	0.802625	0.622021	0.865641	CCCATTCCTACCCATACAAA	GGG	chrX	103460783	103460765	103460788	+	0.494887	1
XIST405	7137	No	No	0.986477	0	0.964366	No	No	0	0.964366	0.854949	0.812926	1.21349	0.986477	0.824484	TGTACGAAGTGCTCTTCATT	TGG	chrX	103476097	103476091	103476114	-	0.34331	1
XIST533	3063	No	No	0.854014	0	0.868417	No	No	-0.537602	0.960632	0.810134	0.854014	0.868417	0.74164	0.77824	CGAATTTCTCTAAGTAGAAG	TGG	chrX	103480171	103480153	103480176	+	0.513999	1
XIST1299	11644	No	No	1.05578	0	0.797967	No	No	-0.152427	0.797967	1.05578	0.80993	1.24792	1.01072	0.842478	GGGTGACATTCTGGACCTAT	TGG	chrX	103466647	103466629	103466652	+	0.362605	1
XIST524	3029	No	No	1.39743	-0.975788	0.945344	No	No	-1.284	0.945344	1.39743	0.881603	1.43368	1.26394	1.32105	GTCTGAAAGTATctgggcct	ggg	chrX	103480205	103480187	103480210	+	0.367463	1
XIST1652	17693	No	No	1.09785	0	0.759444	No	No	0	0.759444	1.09785	0.724232	1.09885	0.795819	0.833758	TGTGTTTTTTCACAGTTGGT	GGG	chrX	103460598	103460580	103460603	+	0.550164	1
XIST1425	12640	No	No	1.87666	-0.00439425	1.32051	No	No	-0.241088	1.32051	0.757286	0.865938	2.1672	1.87666	1	ACTCGGCCACTACTATGAGC	AGG	chrX	103465651	103465633	103465656	+	0.533096	1
XIST1615	16592	No	No	1.01941	0	1.0332	No	No	0	1.16904	0.872002	0.843776	1.0332	0.871789	1.01941	GAAAATTGAGTTTCTTAGCG	TGG	chrX	103461699	103461681	103461704	+	0.538199	1
XIST995	13290	No	No	0.973732	0	0.706087	No	No	-0.372634	1.16517	0.835701	0.873134	0.706087	0.616508	0.973732	AAACAAATATATGAACATAA	CGG	chrX	103465001	103464995	103465018	-	0.486531	1
XIST1599	16342	No	No	1.00413	0	0.88355	No	No	0	1.27733	0.786112	0.871898	0.88355	0.770366	1.00413	CATGCAAATCCTTGTAGAAC	AGG	chrX	103461949	103461931	103461954	+	0.421857	1
XIST200	4841	No	No	1.21096	0	0.920013	No	No	0	0.920013	1.21096	0.78812	1.09371	0.861974	1.1141	CTCAAGTCTCCTTTCCTTTA	AGG	chrX	103478393	103478387	103478410	-	0.0152028	1
XIST753	5639	No	No	0.974955	0	1.04174	No	No	-0.134896	1.16752	0.835066	0.806937	1.04174	0.840618	0.974955	AATGCAGCTGTGCACACAAC	AGG	chrX	103477595	103477577	103477600	+	0.472595	1
XIST299	5756	No	No	0.794062	0	0.912527	No	No	0	1.05539	0.752389	0.756326	0.912527	0.690168	0.794062	CCTGTTTTTAACTTccaggc	tgg	chrX	103477478	103477472	103477495	-	0.454926	1
XIST1342	12015	No	No	1.02239	0	1.01248	No	No	-0.552842	1.01248	1	0.741697	1.37844	1.02239	1.01248	AAATATCCTTCCAGAGTTCT	GGG	chrX	103466276	103466258	103466281	+	0.441536	1
XIST783	6210	No	No	0.89228	0	0.930313	No	No	0	1.04099	0.857149	0.779824	0.930313	0.725481	0.89228	TACATAAATAGTTTGAGGAA	GGG	chrX	103477024	103477006	103477029	+	0.510372	1
XIST1531	14862	No	No	0.882925	0	0.945646	No	No	0	1.02995	0.857252	0.754923	0.945646	0.71389	0.882925	CCTCCTCAGTCAAGCCAGCT	GGG	chrX	103463429	103463411	103463434	+	0.509867	1
XIST1647	17592	No	No	0.97472	0	0.882034	No	No	0	0.960505	0.97472	0.758353	0.882034	0.668894	0.936223	TTAATTGGTAGCAATATTGA	TGG	chrX	103460699	103460681	103460704	+	0.454636	1
XIST1291	16534	No	No	1.01745	0	1.05589	No	No	0	1.05589	0.713506	0.763823	1.33204	1.01745	0.753384	TCTCCGGCCACTGCAATGAG	TGG	chrX	103461757	103461751	103461774	-	0.577559	1
XIST1070	14166	No	No	0.914452	0	1.02464	No	No	0	1.02464	0.892465	0.758525	1.04152	0.790017	0.914452	TTGGCATTTTATGAACTCGG	AGG	chrX	103464125	103464119	103464142	-	0.707146	1
XIST685	9815	No	No	1.13683	0	0.898773	No	No	0	0.929845	1.13683	0.754373	0.898773	0.67801	1.05708	TGACGATCCCTAGGTGGAGA	TGG	chrX	103469728	103469722	103469745	-	0.454083	1
XIST734	5395	No	No	1.13904	0	1.01197	No	No	-0.144481	1.01197	0.976723	0.783768	1.45328	1.13904	0.988411	GGTATGAGGGTATGGGATCT	TGG	chrX	103477839	103477821	103477844	+	0.350988	1
XIST991	13232	No	No	1.21819	0	0.945988	No	No	-0.238824	0.945988	1.21819	0.608287	1.35309	0.823066	1.15239	TCTACGCCTCTGTGTGCTAT	AGG	chrX	103465059	103465053	103465076	-	0.395465	1
XIST1343	12016	No	No	1.07227	0	0.942529	No	No	-0.213959	0.942529	0.887138	0.867572	1.23594	1.07227	0.836153	GAAATATCCTTCCAGAGTTC	TGG	chrX	103466275	103466257	103466280	+	0.286423	1
XIST851	7003	No	No	0.977363	0	0.874074	No	No	0	1.1479	0.851438	0.80026	0.874074	0.699486	0.977363	ACTTCCTGCTGAAGGTGCTA	AGG	chrX	103476231	103476213	103476236	+	0.55747	1
XIST811	6639	No	No	0.967546	0	0.890798	No	No	-0.129011	1.0329	0.936731	0.755261	0.890798	0.672785	0.967546	TTATATACATTAATGTTCAA	GGG	chrX	103476595	103476577	103476600	+	0.566518	1
XIST1017	13496	No	No	0.993371	0	0.914923	No	No	-0.0741724	0.914923	0.993371	0.790064	1.04173	0.823032	0.908858	GAATACCCATGTTCAGCACT	GGG	chrX	103464795	103464789	103464812	-	0.588105	1
XIST1644	17509	No	No	0.720211	0	0.879128	No	No	0	1.21417	0.521999	0.720211	0.879128	0.633157	0.633797	GCCCATTCCTACCCATACAA	AGG	chrX	103460782	103460764	103460787	+	0.590961	1
XIST1415	17509	No	No	0.799317	0	1.01829	No	No	0	1.01829	0.784957	0.604068	1.03663	0.626196	0.799317	TTCAGTAATATCCCTTTGTA	TGG	chrX	103460782	103460776	103460799	-	0.328788	1
XIST1260	11360	No	No	1.0274	0	0.754107	No	No	-0.0649968	0.776577	1.0274	0.816651	0.754107	0.615843	0.797856	AAAGTGGCCCAAGAAAGGCA	GGG	chrX	103466931	103466913	103466936	+	0.674151	1
XIST745	5543	No	No	0.953248	0	0.900187	No	No	0	1.0333	0.92253	0.796113	0.900187	0.71665	0.953248	TCTCAAACCACCACACGGtg	ggg	chrX	103477691	103477673	103477696	+	0.609436	1
XIST1134	14860	No	No	0.989215	0	1.00586	No	No	0	1.00586	0.794252	0.796825	1.24145	0.989215	0.798909	TGTCTAGGATACTTCCCAGC	TGG	chrX	103463431	103463425	103463448	-	0.547472	1
XIST1372	17095	No	No	0.999399	0	1.05677	No	No	0	1.05677	0.685917	0.741986	1.34692	0.999399	0.724858	GTCTATCTGGAATCTAAGTT	GGG	chrX	103461196	103461190	103461213	-	0.453502	1
XIST1180	15196	No	No	0.811308	0	0.997248	No	No	0	0.997248	0.804737	0.798937	1.01549	0.811308	0.802522	CCTAAAACTAAAATGTGAGG	TGG	chrX	103463095	103463089	103463112	-	0.617612	1
XIST1023	13635	No	No	0.911956	0	0.909943	No	No	0	1.02716	0.887846	0.749946	0.909943	0.682408	0.911956	TGATGTATCCGATATTGTTT	TGG	chrX	103464656	103464650	103464673	-	0.2217	1
XIST1558	15433	No	No	0.872673	0	0.751844	No	No	0	0.855858	0.872673	0.82696	0.751844	0.621745	0.746884	caaccatctgtaatgtgatg	tgg	chrX	103462858	103462840	103462863	+	0.695477	1
XIST498	2966	No	No	1.63027	-0.153608	1.44197	No	No	0	1.44197	0.774547	1.04071	1.5665	1.63027	1.11688	ggTTGGGtggggcaggggca	ggg	chrX	103480268	103480250	103480273	+	0.323118	1
XIST1495	13631	No	No	0.756107	0	1.00124	No	No	0	1.12813	0.65679	0.755169	1.00124	0.756107	0.740946	TCATGTACCCAAAACAATAT	CGG	chrX	103464660	103464642	103464665	+	0.44486	1
XIST1590	16113	No	No	1.09514	-0.0532833	1.01977	No	No	0	1.01977	1.01238	0.806363	1.35813	1.09514	1.03239	GTAGCATCTTCTGCAATGTG	TGG	chrX	103462178	103462160	103462183	+	0.628235	1
XIST1569	15587	No	No	1.08994	0	0.776942	No	No	0	1.13301	0.961985	0.81922	0.776942	0.636486	1.08994	TGTTGAAGGAATCTTGGCCT	TGG	chrX	103462704	103462686	103462709	+	0.445748	1
XIST816	6700	No	No	1.16946	-0.0200083	1.18575	No	No	-0.0670192	1.18575	0.879	0.850229	1.37547	1.16946	1.04227	GTGTAATTTTACACATTAAC	TGG	chrX	103476534	103476516	103476539	+	0.331395	1
XIST1171	15104	No	No	0.868792	0	0.964042	No	No	0	1.02609	0.8467	0.784068	0.964042	0.755875	0.868792	ACCTCTCGAACTAGATGTAC	TGG	chrX	103463187	103463181	103463204	-	0.498936	1
XIST1330	16853	No	No	0.901665	0	1.0749	No	No	0	1.1293	0.79843	0.75059	1.0749	0.806806	0.901665	ATACTCAAGGTGGCTTGCTA	TGG	chrX	103461438	103461432	103461455	-	0.520608	1
XIST651	9427	No	No	1.06667	-0.0220444	1.01293	No	No	0	1.14278	0.933404	0.850701	1.01293	0.861697	1.06667	GAAATGATACTATTTTTCTG	AGG	chrX	103473807	103473801	103473824	-	0.598608	1
XIST1294	16543	No	No	0.907396	0	0.977757	No	No	0	1.02958	0.881324	0.739519	0.977757	0.72307	0.907396	ACTGCAATGAGTGGGAAGCT	GGG	chrX	103461748	103461742	103461765	-	0.507385	1
XIST1125	14803	No	No	0.831247	0	0.830976	No	No	0	1.06333	0.781737	0.781067	0.830976	0.649048	0.831247	AAAAAAAATGGATTTGTGCA	AGG	chrX	103463488	103463482	103463505	-	0.570562	1
XIST187	2847	No	No	1.33916	-0.216313	0.968479	No	No	-0.818156	0.968479	1.33916	0.851433	1.10966	0.944802	1.29695	GCTATTGCTgccccagcccc	agg	chrX	103480387	103480381	103480404	-	0.292906	1
XIST1133	9902	No	No	0.813446	0	0.907417	No	No	-0.0555173	0.907417	0.813446	0.668161	1.05879	0.70744	0.738135	TTGTCTTCCTTGCTGGGTTC	AGG	chrX	103469641	103469623	103469646	+	0.25671	1
XIST936	7809	No	No	1.49785	0	0.852119	No	No	-0.510042	0.852119	1.02915	0.834292	1.79536	1.49785	0.876961	CAAACTAGAGGCCGGGCAAA	AGG	chrX	103475425	103475407	103475430	+	0.438465	1
XIST295	5709	No	No	0.810682	0	0.972118	No	No	0	0.972118	0.69719	0.559961	1.44775	0.810682	0.677751	ACTAAGTCAAGTCATTTTGT	TGG	chrX	103477525	103477519	103477542	-	0.405834	1
XIST1445	17834	No	No	0.838713	0	0.619247	No	No	0	0.619247	0.758974	0.838713	0.645101	0.541054	0.469992	CAATGAGTCCgtgtgtgggt	ggg	chrX	103460457	103460451	103460474	-	0.582078	1
XIST1144	14899	No	No	0.831231	0	0.760076	No	No	0	1.04829	0.740813	0.831231	0.760076	0.631799	0.776587	GAAAAGGTTTTATTAATGAC	AGG	chrX	103463392	103463386	103463409	-	0.459925	1
XIST454	2852	No	No	1.1918	0	0.870332	No	No	-0.0824945	1.74911	0.681375	1.05214	0.870332	0.91571	1.1918	caggggctggggctgggcct	ggg	chrX	103480382	103480364	103480387	+	0.104359	1
XIST1431	17673	No	No	0.836298	0	1.07281	No	No	0	1.09042	0.710175	0.779543	1.07281	0.836298	0.774391	CCAATCTGTTGTTGAAAGAC	TGG	chrX	103460618	103460612	103460635	-	0.494841	1
XIST1469	13009	No	No	1.11896	0	0.69186	No	No	-0.0726296	1.38238	0.809441	0.822995	0.69186	0.569398	1.11896	CATTCCCTGGCATTCATATC	AGG	chrX	103465282	103465264	103465287	+	0.231569	1
XIST1093	14503	No	No	1.00495	0	0.863716	No	No	0	0.863716	1.00495	0.818304	0.951732	0.778806	0.867991	AATGACTTTGCTTTTATCCC	AGG	chrX	103463788	103463782	103463805	-	0.49716	1
XIST1288	16453	No	No	0.911384	0	0.930497	No	No	0	1.12287	0.811656	0.716902	0.930497	0.667075	0.911384	GGGGTCTCTTTTCTGGGTAG	TGG	chrX	103461838	103461832	103461855	-	0.380965	1
XIST754	5665	No	No	1.07501	0	1.32159	No	No	-0.069051	1.32662	0.75864	0.813422	1.32159	1.07501	1.00642	TTATCCAATGCTTAGGAAGA	GGG	chrX	103477569	103477551	103477574	+	0.485914	1
XIST1035	13794	No	No	0.971976	0	0.905452	No	No	0	0.905452	0.971976	0.672351	1.12464	0.75615	0.880078	CCCAGGTCACATTATGGTTG	TGG	chrX	103464497	103464491	103464514	-	0.346838	1
XIST1068	14147	No	No	1.06599	0	0.81941	No	No	0	0.81941	1.01957	0.820044	1.29992	1.06599	0.835443	CTTGAGAATAATATGTACGT	TGG	chrX	103464144	103464138	103464161	-	0.629558	1
XIST1369	12111	No	No	0.896679	0	0.892885	No	No	0	1.07793	0.83185	0.824423	0.892885	0.736115	0.896679	TTAAATAGAAATATAAGAAA	TGG	chrX	103466180	103466162	103466185	+	0.439495	1
XIST869	12207	No	No	0.947329	0	0.986019	No	No	0	0.987641	0.947329	0.799203	0.986019	0.78803	0.935621	TAGCTGGATAGTATTGTGCA	AGG	chrX	103466084	103466078	103466101	-	0.554669	1
XIST280	5578	No	No	0.979495	0	0.850994	No	No	0	0.850994	0.952029	0.837033	1.1702	0.979495	0.810171	GAACAGCCTCTTATGTAGCC	TGG	chrX	103477656	103477650	103477673	-	0.445704	1
XIST502	2973	No	No	1.08914	0	1.01096	No	No	0	1.01096	0.822957	0.834831	1.30462	1.08914	0.831975	ttgggttggTTGGGtggggc	agg	chrX	103480261	103480243	103480266	+	0.258402	1
XIST1096	14525	No	No	1.35777	0	1.11302	No	No	0	1.11302	0.932544	0.818581	1.65868	1.35777	1.03794	GCATGCACAACAGATCTGTG	TGG	chrX	103463766	103463760	103463783	-	0.72301	1
XIST699	9907	No	No	1.04329	0	0.936472	No	No	-0.0555173	0.936472	0.940362	0.733674	1.42201	1.04329	0.880622	ACGCTTTCCTGAACCCAGCA	AGG	chrX	103469636	103469630	103469653	-	0.621742	1
XIST407	7181	No	No	1.06067	0	0.881097	No	No	-0.166216	0.881097	1.06067	0.709808	1.15629	0.820742	0.934556	TAGTTGTCCATCATTACCTT	TGG	chrX	103476053	103476047	103476070	-	0.432488	1
XIST1430	12707	No	No	0.847408	0	0.933685	No	No	-0.119186	0.933685	0.847408	0.634203	0.968942	0.614506	0.791212	TCTCTCATCATTAATTTTAA	AGG	chrX	103465584	103465566	103465589	+	0.196638	1
XIST947	12828	No	No	1.75653	0	1.1665	No	No	-0.330683	1.1665	0.918187	0.794588	2.21062	1.75653	1.07106	GTAACATGCTCATAGCACAT	TGG	chrX	103465463	103465457	103465480	-	0.677178	1
XIST1612	16572	No	No	0.775469	0	0.996065	No	No	0	1.01319	0.742761	0.775469	0.996065	0.772418	0.752554	TGGAGGGCTTCTGTAACTTT	AGG	chrX	103461719	103461701	103461724	+	0.227964	1
XIST1061	14041	No	No	1.42825	0	0.893525	No	No	-0.0872467	0.893525	1.01555	0.824782	1.73167	1.42825	0.907421	cataaggtcaatctcaaaCC	TGG	chrX	103464250	103464244	103464267	-	0.522536	1
XIST1471	13050	No	No	1.06058	0	1.07342	No	No	-0.100179	1.07342	0.750262	0.76352	1.38906	1.06058	0.805344	GCACAAAAAATATGCAGGGA	AGG	chrX	103465241	103465223	103465246	+	0.565422	1
XIST397	7042	No	No	1.2273	0	0.807494	No	No	-0.234331	0.870555	1.2273	0.762731	0.807494	0.615901	1.06843	ATAAGCTCAAGACTTTCATT	TGG	chrX	103476192	103476186	103476209	-	0.355375	1
XIST1530	14750	No	No	0.916413	0	0.748319	No	No	0	0.956045	0.916413	0.622256	0.748319	0.465646	0.876132	ATTGAAGTGAATTGAAGTTT	TGG	chrX	103463541	103463523	103463546	+	0.313719	1
XIST1378	17194	No	No	0.880138	0	1.04215	No	No	0	1.26124	0.697835	0.799713	1.04215	0.833418	0.880138	CAGCTAAGCCTTGAGTCAAA	TGG	chrX	103461097	103461091	103461114	-	0.361022	1
XIST1608	16525	No	No	0.698987	0	0.642312	No	No	0	1.12537	0.55078	0.698987	0.642312	0.448967	0.619829	TTCCCACTCATTGCAGTGGC	CGG	chrX	103461766	103461748	103461771	+	0.460097	1
XIST347	6449	No	No	0.936636	0	0.974568	No	No	-0.0624821	1.08294	0.864902	0.66979	0.974568	0.652756	0.936636	TGCACACATCTCATTCCATT	TGG	chrX	103476785	103476779	103476802	-	0.36568	1
XIST455	2853	No	No	1.22986	0	0.342163	No	No	0	0.342163	1.22986	0.833546	0.465962	0.388401	0.420814	gcaggggctggggctgggcc	tgg	chrX	103480381	103480363	103480386	+	0.108235	1
XIST569	8326	No	No	0.928953	0	0.901441	No	No	0	0.901441	0.783507	0.659079	1.40947	0.928953	0.706286	GGATTGCCACCTTTTACTTG	GGG	chrX	103474908	103474902	103474925	-	0.543269	1
XIST418	7300	No	No	1.09541	0	0.872825	No	No	-0.2652	1.14023	0.960692	0.810694	0.872825	0.707595	1.09541	TATGACCTGTGCGGCAGCAA	AGG	chrX	103475934	103475928	103475951	-	0.561177	1
XIST1490	13489	No	No	1.20268	0	0.8694	No	No	-0.0594835	0.8694	1.20268	0.598058	1.50974	0.902911	1.04561	TTATTCCCAGTGCTGAACAT	GGG	chrX	103464802	103464784	103464807	+	0.617698	1
XIST1249	16199	No	No	1.17936	0	1.21719	No	No	0	1.21719	0.82954	0.804946	1.46515	1.17936	1.00971	CAGATGCCCCGGAAAGCAGA	GGG	chrX	103462092	103462086	103462109	-	0.624013	1
XIST374	6738	No	No	1.23639	0	1.22172	No	No	-0.0700704	1.22172	0.762741	0.722671	1.71086	1.23639	0.931856	TCCACAACCTTATTACTTTT	CGG	chrX	103476496	103476490	103476513	-	0.201346	1
XIST1626	16829	No	No	0.902776	0	0.95463	No	No	0	0.986852	0.902776	0.766617	0.95463	0.731836	0.890907	ACCTTGAGTATATTATAGTA	AGG	chrX	103461462	103461444	103461467	+	0.512269	1
XIST1434	12767	No	No	0.96748	0	0.969441	No	No	-0.232844	0.969441	0.96748	0.82513	1.04296	0.860574	0.937916	CCTCTTACAGAGGAAGAGGA	AGG	chrX	103465524	103465506	103465529	+	0.628285	1
XIST1215	15908	No	No	0.829539	0	0.962033	No	No	0	1.08642	0.763556	0.760571	0.962033	0.731694	0.829539	AAAAGAACAAAGACATTTAA	AGG	chrX	103462383	103462377	103462400	-	0.257429	1
XIST804	6550	No	No	1.86875	-0.384685	0.744697	No	No	-0.0798767	0.744697	1.86875	0.770555	1.37901	1.0626	1.39165	AATTAAAGAGTGGAAAGGAG	GGG	chrX	103476684	103476666	103476689	+	0.653467	1
XIST1414	12551	No	No	1.12249	-0.0632285	1.10594	No	No	0	1.10594	1.01496	0.80479	1.27429	1.02554	1.12249	AGAAAGAAGGTGACACTGGC	TGG	chrX	103465740	103465722	103465745	+	0.480038	1
XIST1578	15711	No	No	0.824695	0	0.867594	No	No	0	0.867594	0.824695	0.824028	0.917992	0.756451	0.715501	CAACAGTAAGAAAAGGAAAA	TGG	chrX	103462580	103462562	103462585	+	0.20845	1
XIST711	10026	No	No	1.03321	0	0.791637	No	No	-0.0705811	0.791637	1.03321	0.756487	1.13092	0.855526	0.817927	TGGTTCTCTCTCCAGAAGCT	AGG	chrX	103469373	103469367	103469390	-	0.526001	1
XIST809	6574	No	No	1.07002	0	1.00278	No	No	0	1.00278	1.06705	0.820778	1.04108	0.854498	1.07002	AGTCTTTAAAGTAATAGTCC	TGG	chrX	103476660	103476642	103476665	+	0.484182	1
XIST1026	13702	No	No	0.897784	0	0.944286	No	No	0	0.944286	0.897784	0.691728	1.12939	0.781233	0.847764	TGCATTCCATACTATTCATA	AGG	chrX	103464589	103464583	103464606	-	0.375015	1
XIST625	9107	No	No	0.815021	0	0.900417	No	No	-0.0685421	0.921368	0.815021	0.703552	0.900417	0.63349	0.750934	AGAGCTTTCTCTAGTGTGAA	GGG	chrX	103474127	103474121	103474144	-	0.598362	1
XIST1406	12491	No	No	1.03575	0	0.857749	No	No	-0.111259	0.857749	1.03575	0.693219	1.33967	0.928689	0.888411	TCTAATTCTTCTCATTGGTC	TGG	chrX	103465800	103465782	103465805	+	0.350789	1
XIST1106	9656	No	No	0.949314	0	1.05962	No	No	-0.156767	1.06329	0.892812	0.714838	1.05962	0.757459	0.949314	GAGATGTAATGTAGCTGTAT	AGG	chrX	103470635	103470617	103470640	+	0.445957	1
XIST1154	15025	No	No	0.909703	0	0.953181	No	No	0	1.12895	0.8058	0.79635	0.953181	0.759066	0.909703	AATCCCAGAGCATGGGTATC	AGG	chrX	103463266	103463260	103463283	-	0.284411	1
XIST959	12913	No	No	0.857454	0	0.741871	No	No	0	0.870787	0.857454	0.746551	0.741871	0.553845	0.74666	CCTGAAGCTTTGTGGGTTCA	TGG	chrX	103465378	103465372	103465395	-	0.297066	1
XIST1433	17719	No	No	0.806434	0	0.886526	No	No	0	1.00793	0.683259	0.806434	0.886526	0.714924	0.688675	AAAAACACATGGAAAACACC	TGG	chrX	103460572	103460566	103460589	-	0.596589	1
XIST600	8622	No	No	0.982862	0	0.87884	No	No	0	0.87884	0.982862	0.744211	1.02256	0.760997	0.863778	GCAGTGTCTCAGTGTACTGA	GGG	chrX	103474612	103474606	103474629	-	0.592955	1
XIST1355	17044	No	No	0.90597	0	1.01452	No	No	0	1.08144	0.837744	0.709874	1.01452	0.720185	0.90597	TCACTCACAGAGGGTGGGAC	AGG	chrX	103461247	103461241	103461264	-	0.510659	1
XIST1438	17738	No	No	0.849328	0	0.88573	No	No	0	0.915582	0.849328	0.710058	0.88573	0.62892	0.777629	CTGGACTTTGTGAACGGATG	CGG	chrX	103460553	103460547	103460570	-	0.510458	1
XIST619	8930	No	No	1.05421	0	0.822895	No	No	0	0.822895	1.05421	0.743841	1.12231	0.834819	0.867503	TTCTATCCACCATTAAACTC	TGG	chrX	103474304	103474298	103474321	-	0.532818	1
XIST425	2421	No	No	1.64555	-0.222661	1.15645	No	No	-3	1.36583	1.2048	0.89808	1.15645	1.03858	1.64555	CCAAAGTAACAATTCACTAA	AGG	chrX	103480813	103480795	103480818	+	0.536111	1
XIST1577	15710	No	No	1.42839	-0.206844	0.903121	No	No	0	0.903121	1.42839	0.753403	1.12348	0.846435	1.29001	AACAGTAAGAAAAGGAAAAT	GGG	chrX	103462581	103462563	103462586	+	0.452722	1
XIST1556	15327	No	No	0.989006	0	1.08133	No	No	0	1.24707	0.793065	0.783273	1.08133	0.846975	0.989006	AGTAATCAGATATATTCTTC	AGg	chrX	103462964	103462946	103462969	+	0.499633	1
XIST1632	17021	No	No	1.17891	0	0.846168	No	No	0	1.26683	0.930594	0.806627	0.846168	0.682541	1.17891	CTCTGTGAGTGAAAGAAAAA	TGG	chrX	103461270	103461252	103461275	+	0.283878	1
XIST1224	15993	No	No	0.964458	0	1.14517	No	No	0	1.16228	0.829796	0.800254	1.14517	0.916428	0.964458	CTACAGCTCTCACTTTAGCT	GGG	chrX	103462298	103462292	103462315	-	0.602553	1
XIST676	4779	No	No	0.957035	0	1.1344	No	No	-0.258848	1.1344	0.800536	0.70812	1.35152	0.957035	0.908131	ATATAAAACTCTTGTTTGAT	TGG	chrX	103478455	103478437	103478460	+	0.355847	1
XIST1310	16648	No	No	0.832742	0	0.829976	No	No	0	0.913589	0.832742	0.742575	0.829976	0.616319	0.760784	GTGACCACTACTGGTCAGGA	GGG	chrX	103461643	103461637	103461660	-	0.644503	1
XIST1317	16699	No	No	0.87722	0	0.932647	No	No	0	0.967632	0.87722	0.703505	0.932647	0.656122	0.848826	AGGCTACTTTGCATTATCCT	GGG	chrX	103461592	103461586	103461609	-	0.43479	1
XIST1504	13990	No	No	0.805571	0	0.950441	No	No	0	1.06791	0.754344	0.704516	0.950441	0.669601	0.805571	ctccaatttctgggctcaag	tgg	chrX	103464301	103464283	103464306	+	0.579693	1
XIST1150	14990	No	No	0.87625	0	1.14393	No	No	0	1.18438	0.73984	0.709139	1.14393	0.811202	0.87625	GCCAGTAAAGGAGTTTTATA	GGG	chrX	103463301	103463295	103463318	-	0.359502	1
XIST877	7325	No	No	1.18218	0	1.11671	No	No	-0.14691	1.11671	0.876238	0.732201	1.61455	1.18218	0.978501	ACTCAGCAGCCCCAGTCAAA	AGG	chrX	103475909	103475891	103475914	+	0.522659	1
XIST1595	16268	No	No	0.96753	0	1.15405	No	No	0	1.22374	0.790635	0.704822	1.15405	0.813397	0.96753	GAGGCAAACTGTGGGAAATG	AGG	chrX	103462023	103462005	103462028	+	0.53321	1
XIST1412	12537	No	No	0.945643	0	0.829248	No	No	0	0.974113	0.945643	0.784773	0.829248	0.650772	0.921163	ACTGGCTGGTGCTTCTCAGA	GGG	chrX	103465754	103465736	103465759	+	0.568461	1
XIST67	1033	No	No	1.26687	-0.0950692	1.15894	No	No	-3	1.15894	1.09313	0.739213	1.38519	1.02395	1.26687	AGGCTTTCTTTATATGTGCG	GGG	chrX	103482201	103482195	103482218	-	0.615678	1
XIST1640	17337	No	No	0.531558	0	0.89868	No	No	0	1.05379	0.49464	0.531558	0.89868	0.477701	0.521245	TTTGCCTGAATGTCCTGATT	GGG	chrX	103460954	103460936	103460959	+	0.421442	1
XIST1083	9401	No	No	0.745482	0	0.997234	No	No	0	0.997234	0.745482	0.639253	1.01559	0.64922	0.74342	TATCATTTCTCAGTAATGCT	GGG	chrX	103473833	103473815	103473838	+	0.587623	1
XIST1390	12385	No	No	1.03372	0	0.71521	No	No	0	0.71521	1.03372	0.784535	0.998723	0.783533	0.739329	GGCTTCTGAGGTAGGGAGGA	TGG	chrX	103465906	103465888	103465911	+	0.502338	1
XIST241	5313	No	No	0.964141	0	1.06805	No	No	-0.136083	1.06805	0.902708	0.702091	1.15236	0.809063	0.964141	TACCCTTGCTTTATGTAAAG	AGG	chrX	103477921	103477915	103477938	-	0.459544	1
XIST23	457	No	No	1.02003	0	1.15572	No	No	-3	1.15572	0.773222	0.752566	1.3554	1.02003	0.893629	TTTTTCTAAACTTGCCCATC	TGG	chrX	103482777	103482771	103482794	-	0.255959	1
XIST982	13122	No	No	1.15052	0	1.00674	No	No	-0.140862	1.00674	1.14282	0.778117	1.27059	0.988672	1.15052	CCAGGTAACAAGATATTACC	AGG	chrX	103465169	103465163	103465186	-	0.559809	1
XIST749	5572	No	No	0.912618	0	0.961996	No	No	0	0.961996	0.858235	0.78896	1.15674	0.912618	0.825618	CCCAGCCCAGGCTACATAAG	AGG	chrX	103477662	103477644	103477667	+	0.429308	1
XIST922	12659	No	No	1.28626	0	0.823938	No	No	-0.291579	0.823938	1.28626	0.700853	1.24041	0.869341	1.0598	ATAGTAGTGGCCGAGTAATT	TGG	chrX	103465632	103465626	103465649	-	0.354479	1
XIST1585	16049	No	No	1.13797	0	0.799516	No	No	0	1.26338	0.900731	0.820147	0.799516	0.655721	1.13797	CCAAGCATGCCCATGAGGAG	GGG	chrX	103462242	103462224	103462247	+	0.602498	1
XIST1526	14651	No	No	0.854477	0	0.859393	No	No	0	1.06026	0.805914	0.7029	0.859393	0.604068	0.854477	AATTATTATTAGGTGGTGTT	AGG	chrX	103463640	103463622	103463645	+	0.360659	1
XIST697	9863	No	No	0.888839	0	1.14482	No	No	0	1.15117	0.772121	0.733347	1.14482	0.839548	0.888839	GCTCACCACCACTGGGCAAC	AGG	chrX	103469680	103469674	103469697	-	0.408327	1
XIST899	7537	No	No	0.977781	0	1.0156	No	No	0	1.0156	0.807044	0.674887	1.44881	0.977781	0.819632	TTGACAGTACCGGGTAGTTT	CGG	chrX	103475697	103475679	103475702	+	0.265667	1
XIST1167	10125	No	No	0.920133	0	0.816482	No	No	0	0.816482	0.920133	0.667187	1.12474	0.750415	0.751272	TTTCTGTGCTGCTTTGGGGA	AGG	chrX	103468947	103468929	103468952	+	0.447755	1
XIST1350	17035	No	No	1.21376	0	0.901015	No	No	0	0.901015	1.21376	0.731328	1.04213	0.762138	1.09362	ATTTTTCTTTCACTCACAGA	GGG	chrX	103461256	103461250	103461273	-	0.550246	1
XIST819	6733	No	No	1.27003	-0.59483	1.10067	No	No	-0.0670192	1.10067	1.15387	0.826108	1.42133	1.17417	1.27003	CAATGGTCCGAAAAGTAATA	AGG	chrX	103476501	103476483	103476506	+	0.383251	1
XIST1259	16300	No	No	1.12513	-0.0467171	0.984631	No	No	0	0.984631	1.02655	0.700293	1.60666	1.12513	1.01077	CTCAGAGGTTGAATACAGGA	AGG	chrX	103461991	103461985	103462008	-	0.614608	1
XIST1547	15177	No	No	1.02992	0	1.06804	No	No	0	1.06804	0.964301	0.731765	1.11899	0.818837	1.02992	ACATTTTAGTTTTAGGACCT	AGG	chrX	103463114	103463096	103463119	+	0.54237	1
XIST1402	17392	No	No	0.844622	0	0.923571	No	No	0	0.923571	0.669355	0.672097	1.2567	0.844622	0.618197	GGAGCCAGGTTGAAGAGGTC	TGG	chrX	103460899	103460893	103460916	-	0.387462	1
XIST220	5081	No	No	0.845878	0	1	No	No	0	1	0.7428	0.549732	1.53871	0.845878	0.7428	TTCAAGGCATTGGCCATTAA	AGG	chrX	103478153	103478147	103478170	-	0.227646	1
XIST1067	14089	No	No	1.01961	0	0.944894	No	No	0	0.944894	1.01961	0.730168	1.14871	0.838749	0.963424	ATATTCTCTTTCATGGGTAC	TGG	chrX	103464202	103464196	103464219	-	0.412221	1
XIST287	639	No	No	1.33028	0	1.47863	No	No	-3	1.55079	0.857808	0.759399	1.47863	1.12287	1.33028	GAAAAAAAAATAATAACAGC	AGG	chrX	103482595	103482577	103482600	+	0.542133	1
XIST1528	14661	No	No	0.894571	0	0.921283	No	No	0	0.921283	0.894571	0.695988	1.20007	0.835235	0.824153	AGCATGGTAAAATTATTATT	AGG	chrX	103463630	103463612	103463635	+	0.352285	1
XIST1441	17829	No	No	0.937703	0	0.91879	No	No	0	1.25261	0.748599	0.765539	0.91879	0.70337	0.937703	TGTCACAATGAGTCCgtgtg	tgg	chrX	103460462	103460456	103460479	-	0.656278	1
XIST1159	15037	No	No	0.851175	0	0.969036	No	No	0	1.09153	0.7798	0.764663	0.969036	0.740986	0.851175	TGGGTATCAGGGAACAAAAC	GGG	chrX	103463254	103463248	103463271	-	0.51037	1
XIST705	5000	No	No	0.82133	0	0.867354	No	No	0	0.867354	0.82133	0.675994	1.16435	0.787094	0.712384	CCCCTTTGCTAAATGCACAC	AGG	chrX	103478234	103478216	103478239	+	0.538089	1
XIST201	4967	No	No	0.888656	0	1.12179	No	No	0	1.1817	0.752015	0.704584	1.12179	0.790397	0.888656	GTCAGAAATATTTTGTCCAT	TGG	chrX	103478267	103478261	103478284	-	0.377243	1
XIST1114	9755	No	No	1.46653	-0.48098	0.766482	No	No	-0.0545314	0.766482	1.46653	0.71397	1.83615	1.31096	1.12407	AAGCAGCAAGCCCACAATTC	TGG	chrX	103469788	103469770	103469793	+	0.250105	1
XIST125	1524	No	No	1.03638	0	1.08696	No	No	-3	1.09889	0.943118	0.751383	1.08696	0.816723	1.03638	TCAGTGATTTTTTTTTTGGC	GGG	chrX	103481710	103481704	103481727	-	0.4629	1
XIST11	248	No	No	0.754987	0	0.92816	No	No	-3	1.14931	0.6198	0.754987	0.92816	0.700749	0.712341	CAGTCAATTTTTCATTTTTA	AGG	chrX	103482986	103482980	103483003	-	0.0919952	1
XIST1048	9001	No	No	1.23979	-0.0721449	0.968775	No	No	0	1.00886	1.2289	0.776894	0.968775	0.752635	1.23979	AAAATGTAAAGTGGGGAAAC	AGG	chrX	103474233	103474215	103474238	+	0.386768	1
XIST1651	17661	No	No	0.750916	0	0.994947	No	No	0	0.994947	0.750916	0.688282	1.02965	0.708689	0.747122	CCAGTCTTTCAACAACAGAT	TGG	chrX	103460630	103460612	103460635	+	0.500517	1
XIST259	5428	No	No	1.02777	0	0.895756	No	No	-0.0856568	0.895756	1.02777	0.700106	1.22529	0.857831	0.920628	CCCTAATGGGTGACAATCAA	GGG	chrX	103477806	103477800	103477823	-	0.533028	1
XIST45	717	No	No	0.958525	0	1.0635	No	No	-3	1.24334	0.770929	0.763759	1.0635	0.812261	0.958525	TTTTTTTTCACGGCCCAACG	GGG	chrX	103482517	103482511	103482534	-	0.657294	1
XIST681	4838	No	No	1.01336	0	0.908565	No	No	-0.069051	0.908565	1.01336	0.720454	0.928097	0.668651	0.920704	GTTTTCTTTCCTTAAAGGAA	AGG	chrX	103478396	103478378	103478401	+	0.531127	1
XIST1298	11643	No	No	1.10231	0	1.04919	No	No	-0.152427	1.04919	0.890343	0.689691	1.59827	1.10231	0.93414	GGTGACATTCTGGACCTATT	GGG	chrX	103466648	103466630	103466653	+	0.46364	1
XIST1421	17520	No	No	0.775655	0	1.02833	No	No	0	1.02833	0.754289	0.732869	1.03112	0.755676	0.775655	CCCTTTGTATGGGTAGGAAT	GGG	chrX	103460771	103460765	103460788	-	0.443234	1
XIST1447	17841	No	No	0.907286	0	0.289125	No	No	0	0.391288	0.907286	0.888603	0.289125	0.256918	0.35501	TCCgtgtgtgggtgggtgga	tgg	chrX	103460450	103460444	103460467	-	0.335075	1
XIST596	8519	No	No	1.07627	0	0.995351	No	No	0	0.995351	1.07627	0.713461	1.12653	0.803734	1.07126	TATTCCTTAAGAAAGGCATT	TGG	chrX	103474715	103474709	103474732	-	0.434658	1
XIST1649	17621	No	No	1.1127	0	1.19821	No	No	0	1.19821	0.789167	0.755172	1.47344	1.1127	0.945592	TGATCAAAGCAGATGATGGT	AGG	chrX	103460670	103460652	103460675	+	0.653547	1
XIST1208	10732	No	No	1.09785	0	1.20199	No	No	0	1.20199	0.913356	0.76418	1.31659	1.00611	1.09785	GAAATAGACACACAaaagca	agg	chrX	103467559	103467541	103467564	+	0.57648	1
XIST1656	17811	No	No	0.814524	0	0.922101	No	No	0	1.11734	0.728987	0.591692	0.922101	0.5456	0.814524	acGGACTCATTGTGACATGT	TGG	chrX	103460480	103460462	103460485	+	0.603825	1
XIST1018	13507	No	No	1.12951	0	0.81608	No	No	-0.0741724	0.81608	1.12951	0.714261	1.02835	0.734509	0.92177	TTCAGCACTGGGAATAACAA	AGG	chrX	103464784	103464778	103464801	-	0.577794	1
XIST1600	16374	No	No	0.873563	0	0.92375	No	No	0	0.964738	0.873563	0.684227	0.92375	0.632055	0.842759	ATGTCTCAGGAGCCAAGTGA	AGG	chrX	103461917	103461899	103461922	+	0.622027	1
XIST1267	16374	No	No	0.963755	0	1.04107	No	No	0	1.04107	0.925734	0.672582	1.2322	0.828757	0.963755	ATGTCTCTTAGGCCTTCACT	TGG	chrX	103461917	103461911	103461934	-	0.520351	1
XIST594	8512	No	No	0.886713	0	0.94505	No	No	0	1.05307	0.84203	0.725316	0.94505	0.68546	0.886713	ATAATTTTATTCCTTAAGAA	AGG	chrX	103474722	103474716	103474739	-	0.435457	1
XIST1514	14222	No	No	1.23291	0	1.60592	No	Yes	0	1.60592	0.639765	0.722842	1.70564	1.23291	1.02741	GTGGCAGAATTTTAAAAGCC	TGG	chrX	103464069	103464051	103464074	+	0.43175	1
XIST509	7943	No	No	1.07728	-0.0418256	1.01112	No	No	-0.0634863	1.01112	1.00953	0.679928	1.5844	1.07728	1.02075	TTTGTTTGAACAGTATTGAC	TGG	chrX	103475291	103475285	103475308	-	0.441762	1
XIST107	1318	No	No	0.922535	0	0.914558	No	No	-3	0.914558	0.922535	0.660243	0.950767	0.627738	0.843712	TTTGTTCTGGTGTGTAGCAA	TGG	chrX	103481916	103481910	103481933	-	0.520958	1
XIST1381	12273	No	No	0.901219	0	1.03259	No	No	0	1.03259	0.823556	0.702799	1.28233	0.901219	0.850397	GGAGCAGATGTGAAGAGAAA	TGG	chrX	103466018	103466000	103466023	+	0.386961	1
XIST182	2608	No	No	1.11962	0	0.787653	No	No	-1.42022	0.952729	1.11962	0.740683	0.787653	0.583401	1.06669	CTGGATGTCAGGAGTATTTG	AGG	chrX	103480626	103480620	103480643	-	0.442654	1
XIST1549	15208	No	No	0.734661	0	1.04358	No	No	0	1.05365	0.648075	0.703985	1.04358	0.734661	0.682845	TATGATCAGTGATCTACACT	AGG	chrX	103463083	103463065	103463088	+	0.633186	1
XIST1646	17576	No	No	0.755371	0	1.31721	No	No	0	1.31721	0.548189	0.554131	1.36316	0.755371	0.72208	TTGATGGCAGTAACTGTGAA	AGG	chrX	103460715	103460697	103460720	+	0.566127	1
XIST339	6279	No	No	1.06473	0	0.772426	No	No	0	1.01117	1.05297	0.704311	0.772426	0.544028	1.06473	TTAACTTTGAAGTACAGAAG	TGG	chrX	103476955	103476949	103476972	-	0.583668	1
XIST558	3276	No	No	1.02286	0	1.26824	No	No	-0.74958	1.26824	0.806516	0.647582	1.37395	0.889749	1.02286	CATGACTCTGTAAGTCAGTA	TGG	chrX	103479958	103479940	103479963	+	0.402022	1
XIST868	12191	No	No	1.37237	0	1.02366	No	No	0	1.02366	0.941449	0.764331	1.79552	1.37237	0.963727	TAAAGGAATACGTTTTTAGC	TGG	chrX	103466100	103466094	103466117	-	0.414429	1
XIST1220	15950	No	No	0.856858	0	0.995811	No	No	0	0.995811	0.856858	0.709357	1.16754	0.828204	0.853269	TTACCTCAGTAGTTTCTGAG	GGG	chrX	103462341	103462335	103462358	-	0.685514	1
XIST692	9836	No	No	1.41583	0	0.915443	No	No	0	0.915443	0.831136	0.74853	1.89147	1.41583	0.760858	GGGGCATGAGGATCCTCCAG	GGG	chrX	103469707	103469701	103469724	-	0.650802	1
XIST1403	17393	No	No	0.962872	0	0.751801	No	No	0	0.751801	0.962872	0.756816	0.756169	0.572281	0.723888	GAGCCAGGTTGAAGAGGTCT	GGG	chrX	103460898	103460892	103460915	-	0.494782	1
XIST635	4301	No	No	1.14812	0	0.897879	No	No	-0.133713	1.07801	1.06503	0.746501	0.897879	0.670268	1.14812	GGGGGTATGGGGTATACATA	GGG	chrX	103478933	103478915	103478938	+	0.579143	1
XIST316	6027	No	No	0.790689	0	0.96338	No	No	-0.134304	0.96338	0.790689	0.653829	0.992569	0.64897	0.761734	ACAGTTGTGCCTTTTAGATC	AGG	chrX	103477207	103477201	103477224	-	0.424247	1
XIST1597	16277	No	No	0.929908	0	0.924112	No	No	0	0.924112	0.874569	0.697014	1.33413	0.929908	0.808199	TCAACCTCTGAGGCAAACTG	TGG	chrX	103462014	103461996	103462019	+	0.613208	1
XIST581	8404	No	No	1.0666	0	1.24048	No	No	-0.107905	1.30932	0.814625	0.696677	1.24048	0.864211	1.0666	TTTCTTTCCGTTCTTCCTCC	AGG	chrX	103474830	103474824	103474847	-	0.467093	1
XIST1627	16874	No	No	0.928806	0	0.853986	No	No	0	0.853986	0.928806	0.677465	1.07666	0.729397	0.793187	TTAATGTTATTTTCATCCAC	TGG	chrX	103461417	103461399	103461422	+	0.484383	1
XIST718	5224	No	No	1.17376	0	1.00402	No	No	-0.358526	1.11165	1.05587	0.737425	1.00402	0.740388	1.17376	TGTTCCAGTGCAGAGGTTTT	TGG	chrX	103478010	103477992	103478015	+	0.217195	1
XIST1383	17269	No	No	1.09496	0	1.14419	No	No	0	1.14419	0.956975	0.62236	1.16077	0.722414	1.09496	TGAAGTCACAATTTGCTGTA	AGG	chrX	103461022	103461016	103461039	-	0.482536	1
XIST770	5860	No	No	1.30157	0	0.832624	No	No	-0.076756	1.19665	1.08768	0.738239	0.832624	0.614676	1.30157	CAATATGAAAGACTGCATgc	agg	chrX	103477374	103477356	103477379	+	0.548255	1
XIST1641	17338	No	No	0.840508	0	0.962636	No	No	0	0.962636	0.840508	0.657455	1.19723	0.787125	0.809103	TTTTGCCTGAATGTCCTGAT	TGG	chrX	103460953	103460935	103460958	+	0.319986	1
XIST415	7221	No	No	0.873809	0	1.05288	No	No	-0.116339	1.05288	0.829922	0.674224	1.25831	0.848383	0.873809	TTGTACTCTTTTGACACCAG	AGG	chrX	103476013	103476007	103476030	-	0.608804	1
XIST1039	13875	No	No	0.8018	0	0.968028	No	No	0	1.0629	0.754349	0.656122	0.968028	0.635144	0.8018	AATAAAGCTGCCTATAAAAT	AGG	chrX	103464416	103464410	103464433	-	0.300321	1
XIST828	6800	No	No	1.20793	0	0.819356	No	No	-0.199283	0.819356	1.20793	0.72663	1.12815	0.81975	0.989726	ATATTAATGGTCCACTAGCA	GGG	chrX	103476434	103476416	103476439	+	0.60775	1
XIST1616	16619	No	No	1.0279	0	1.00536	No	No	0	1.21304	0.847375	0.747735	1.00536	0.751745	1.0279	GGTCACAGTCATAGCTAAAA	TGG	chrX	103461672	103461654	103461677	+	0.328453	1
XIST1130	9879	No	No	1.13921	0	0.7962	No	No	0	0.93186	1.13921	0.753034	0.7962	0.599566	1.06158	AAAGCGTCTCACTGAAATCT	GGG	chrX	103469664	103469646	103469669	+	0.54255	1
XIST1648	17607	No	No	1.01492	0	0.915594	No	No	0	1.2408	0.817958	0.712488	0.915594	0.652349	1.01492	GATGGTAGGATGTGCTTAAT	TGG	chrX	103460684	103460666	103460689	+	0.357518	1
XIST1370	17082	No	No	0.933453	0	0.958516	No	No	0	1.03933	0.898128	0.747992	0.958516	0.716963	0.933453	AAGGGTCCAGCCTGTCTATC	TGG	chrX	103461209	103461203	103461226	-	0.334863	1
XIST1594	16195	No	No	0.80305	0	1.1732	No	No	0	1.22223	0.657037	0.67163	1.1732	0.787954	0.80305	AAGAGCATCCCTCTGCTTTC	CGG	chrX	103462096	103462078	103462101	+	0.210949	1
XIST288	5597	No	No	1.41221	-0.806385	0.952289	No	No	-0.480172	0.952289	1.41221	0.734975	1.65606	1.21716	1.34484	CTGGGCTGGGCGGGACTTAC	AGG	chrX	103477637	103477631	103477654	-	0.18622	1
XIST1290	16518	No	No	1.21463	-0.690021	1	No	No	0	1.02453	1.18554	1	1	1	1.21463	CCTCATCCTCATGTCTTCTC	CGG	chrX	103461773	103461767	103461790	-	0.515897	1
XIST1213	10928	No	No	1.00467	0	1.07084	No	No	0	1.07084	0.865128	0.68936	1.4574	1.00467	0.926417	agaagtagatacacaaaaca	agg	chrX	103467363	103467345	103467368	+	0.62215	1
XIST387	1959	No	No	1.0715	0	1.14435	No	No	-3	1.14435	0.936335	0.638187	1.20292	0.767685	1.0715	TTTCTTTCTTTTAATAGGTG	AGG	chrX	103481275	103481257	103481280	+	0.486299	1
XIST1448	17842	No	No	0.730181	0	0.80288	No	No	0	0.80288	0.695114	0.730181	0.818311	0.597515	0.558093	CCgtgtgtgggtgggtggat	ggg	chrX	103460449	103460443	103460466	-	0.394189	1
XIST680	9778	No	No	0.822798	0	1.0317	No	No	-0.0545314	1.07947	0.762227	0.649055	1.0317	0.669633	0.822798	GGCTTGCTGCTTTGCAGTGC	TGG	chrX	103469765	103469759	103469782	-	0.232275	1
XIST136	1588	No	No	1.82056	0	0.882803	No	No	-3	1.90169	0.957334	0.820612	0.882803	0.724439	1.82056	GCATTATGGTAGGGTGTGGT	TGG	chrX	103481646	103481640	103481663	-	0.454663	1
XIST1278	16429	No	No	1.06462	0	0.552185	No	No	0	0.552185	1.06462	0.717712	0.675405	0.484746	0.587865	TAGGGAAGTGCTGGATGGGG	GGG	chrX	103461862	103461856	103461879	-	0.385733	1
XIST1371	17094	No	No	0.679571	0	1.01738	No	No	0	1.01738	0.667963	0.560635	1.13542	0.636555	0.679571	TGTCTATCTGGAATCTAAGT	TGG	chrX	103461197	103461191	103461214	-	0.441501	1
XIST1265	16345	No	No	0.908692	0	0.952919	No	No	0	0.952919	0.817583	0.675106	1.346	0.908692	0.77909	ATTGGTTCGCCTGTTCTACA	AGG	chrX	103461946	103461940	103461963	-	0.522332	1
XIST1145	9987	No	No	1.01	0	0.79399	No	No	0	0.940682	1.01	0.694409	0.79399	0.551354	0.950084	GAGCAGAATGGCTTCCTCGA	AGG	chrX	103469412	103469394	103469417	+	0.615394	1
XIST1318	16700	No	No	1.00195	0	0.819419	No	No	0	0.819419	1.00195	0.708464	0.828674	0.587085	0.821018	GGCTACTTTGCATTATCCTG	GGG	chrX	103461591	103461585	103461608	-	0.575598	1
XIST1519	14399	No	No	0.93678	0	0.934587	No	No	0	1.25842	0.744411	0.726507	0.934587	0.678984	0.93678	CATAATTTCTTTAGATACAC	AGG	chrX	103463892	103463874	103463897	+	0.514311	1
XIST950	7895	No	No	0.96761	0	0.89954	No	No	-0.119186	0.952781	0.96761	0.666276	0.89954	0.599342	0.92192	TGGCATGATGGAATTGAGAA	AGG	chrX	103475339	103475321	103475344	+	0.522741	1
XIST1305	11678	No	No	0.810337	0	1.00669	No	No	0	1.00669	0.804951	0.630284	1.16448	0.73395	0.810337	TCTCAGGGCAGTCTGGTGTG	AGG	chrX	103466613	103466595	103466618	+	0.665289	1
XIST396	2083	No	No	1.38914	0	1.10661	No	No	-3	1.10661	0.914481	0.70533	1.96949	1.38914	1.01197	CACTGAACAATACAAAGGAA	TGG	chrX	103481151	103481133	103481156	+	0.624745	1
XIST1263	16327	No	No	0.839802	0	0.989343	No	No	0	0.989343	0.839802	0.623452	1.23527	0.770132	0.830852	TATTCATTCATTTGCTTTAT	TGG	chrX	103461964	103461958	103461981	-	0.0846419	1
XIST1042	13920	No	No	0.964224	0	1.0973	No	No	0	1.29071	0.74705	0.636779	1.0973	0.698735	0.964224	TTGTACTTTTTAGCCCATAA	TGG	chrX	103464371	103464365	103464388	-	0.300909	1
XIST1580	15791	No	No	0.85805	0	0.944235	No	No	0	0.999812	0.85805	0.676495	0.944235	0.63877	0.857889	TGCTCACATGACGCTGAGCC	AGG	chrX	103462500	103462482	103462505	+	0.389243	1
XIST350	6489	No	No	1.11251	0	1.16714	No	No	0	1.16714	0.953196	0.628254	1.30956	0.822733	1.11251	AACCCTTTTGCAGTACAGCA	AGG	chrX	103476745	103476739	103476762	-	0.552661	1
XIST614	8841	No	No	1.64809	-0.537147	1.10717	No	No	0	1.21463	1.35687	0.97054	1.10717	1.07455	1.64809	ATTTTTAAAAGGTGACTGGA	TGG	chrX	103474393	103474387	103474410	-	0.545633	1
XIST888	12435	No	No	0.940243	0	1.04284	No	No	-0.0680339	1.04284	0.901616	0.582313	1.23227	0.717564	0.940243	AAGGAAAGCATCAGGTTGTT	AGG	chrX	103465856	103465850	103465873	-	0.32533	1
XIST1336	11970	No	No	1.14554	0	1.05843	No	No	-0.522879	1.05843	1.0823	0.678583	1.16131	0.788047	1.14554	TATTCTGTCCATATAGGATT	GGG	chrX	103466321	103466303	103466326	+	0.467598	1
XIST1225	11048	No	No	0.94022	0	1.24511	No	No	-0.0985417	1.24511	0.755132	0.513589	1.71014	0.87831	0.94022	TGCAGGAGAAACATGGGAAT	AGG	chrX	103467243	103467225	103467248	+	0.479671	1
XIST1266	16363	No	No	1.13539	0	1.10429	No	No	0	1.30317	0.871252	0.730583	1.10429	0.806778	1.13539	CAAGGATTTGCATGTCTCTT	AGG	chrX	103461928	103461922	103461945	-	0.267361	1
XIST1353	12084	No	No	0.925874	0	0.631725	No	No	0	0.69648	0.925874	0.71924	0.631725	0.454362	0.644853	GGATGCTGGGGTTGGGGGGC	AGG	chrX	103466207	103466189	103466212	+	0.280967	1
XIST1169	10130	No	No	0.830433	0	0.697153	No	No	0	0.92651	0.830433	0.652852	0.697153	0.455138	0.769404	CCAGTTTTCTGTGCTGCTTT	GGG	chrX	103468942	103468924	103468947	+	0.247783	1
XIST402	7112	No	No	0.921534	0	0.791458	No	No	0	1.09404	0.842323	0.677955	0.791458	0.536573	0.921534	CTCCGCTTTAAAGCAGAAAG	AGG	chrX	103476122	103476116	103476139	-	0.498694	1
XIST611	8802	No	No	0.924892	0	1.09598	No	No	0	1.09598	0.843895	0.630657	1.30361	0.822131	0.924892	CATTATATTTTGTCTGACAT	TGG	chrX	103474432	103474426	103474449	-	0.475008	1
XIST1409	17481	No	No	0.724835	0	0.897759	No	No	0	1.05686	0.685839	0.576204	0.897759	0.517292	0.724835	AGCTTTTAATTAGTGGAAAT	TGG	chrX	103460810	103460804	103460827	-	0.239112	1
XIST803	6528	No	No	1.40702	0	0.799301	No	No	0	1.21144	1.16144	0.697232	0.799301	0.557298	1.40702	GACAGCCTTATCCAGTGTCC	AGG	chrX	103476706	103476688	103476711	+	0.524239	1
XIST966	8027	No	No	0.816681	0	0.685703	No	No	0	0.790901	0.813786	0.816681	0.685703	0.560001	0.643624	GTTCAGTGGGAGCAAGGAGA	AGG	chrX	103475207	103475189	103475212	+	0.571737	1
XIST1465	12939	No	No	0.748429	0	0.886713	No	No	0	0.988479	0.748429	0.638436	0.886713	0.56611	0.739806	TTGAAAAGGATTTGCAACTA	AGG	chrX	103465352	103465334	103465357	+	0.383001	1
XIST1032	8821	No	No	0.892081	0	1.05129	No	No	0	1.05129	0.848558	0.603258	1.41359	0.85276	0.892081	TCACCTTTTAAAAATAAGCA	AGG	chrX	103474413	103474395	103474418	+	0.5749	1
XIST38	670	No	No	0.743852	0	1.09996	No	No	-3	1.09996	0.676252	0.451457	1.14757	0.518079	0.743852	TTTCTTTTTCTTTTGCCCAT	CGG	chrX	103482564	103482558	103482581	-	0.443787	1
XIST1203	10644	No	No	1.03304	0	1.01981	No	No	0	1.04464	0.988901	0.626808	1.01981	0.639227	1.03304	aagaaagacacacaaaagca	agg	chrX	103467647	103467629	103467652	+	0.572524	1
XIST781	11161	No	No	1.33161	0	1.45742	No	No	-0.0952845	1.45742	0.913675	0.704029	1.53561	1.08111	1.33161	GGCTCTCTGTTTTATCTATC	TGG	chrX	103467130	103467124	103467147	-	0.133606	1
XIST710	5063	No	No	0.648787	0	0.919526	No	No	0	0.9879	0.618903	0.648787	0.919526	0.596577	0.611414	ATGGCCAATGCCTTGAAAAT	TGG	chrX	103478171	103478153	103478176	+	0.148406	1
XIST420	7326	No	No	0.856915	0	1.03883	No	No	-0.0814455	1.03883	0.762214	0.675469	1.26862	0.856915	0.79181	TGAAATGCCTACCTTTTGAC	TGG	chrX	103475908	103475902	103475925	-	0.38176	1
XIST1639	17248	No	No	1.44202	0	1.12241	No	No	0	1.39374	1.03464	0.687083	1.12241	0.771187	1.44202	AAATTGTGACTTCAGCTCTA	AGG	chrX	103461043	103461025	103461048	+	0.410519	1
XIST1535	14954	No	No	1.1336	0	0.977339	No	No	0	1.2678	0.894151	0.640872	0.977339	0.62635	1.1336	AGGTGTTTGTAATTCATCTC	TGG	chrX	103463337	103463319	103463342	+	0.473061	1
XIST1058	14013	No	No	1.11466	0	1.2798	No	No	0	1.51319	0.736626	0.69044	1.2798	0.883622	1.11466	cagaaattggaggctagcct	ggg	chrX	103464278	103464272	103464295	-	0.540261	1
XIST1230	16017	No	No	0.870209	0	0.952093	No	No	0	0.952093	0.870209	0.707293	1.15908	0.81981	0.828519	AAAACATCAAGGTGTAGAGG	AGG	chrX	103462274	103462268	103462291	-	0.663245	1
XIST971	13016	No	No	1.41931	0	1.27573	No	No	-0.0726296	1.27573	1.11255	0.684883	1.4385	0.985207	1.41931	CAAGCCCTGATATGAATGCC	AGG	chrX	103465275	103465269	103465292	-	0.51307	1
XIST1426	12657	No	No	1.02014	0	1	No	No	-0.291579	1	1.02014	0.607131	1.33928	0.813118	1.02014	GTGAAATGCACCAAATTACT	CGG	chrX	103465634	103465616	103465639	+	0.568806	1
XIST905	12568	No	No	1.01332	0	0.877424	No	No	0	0.946896	1.01332	0.700114	0.877424	0.614297	0.959509	CAGTGTCACCTTCTTTCTTT	GGG	chrX	103465723	103465717	103465740	-	0.243249	1
XIST1158	15036	No	No	0.844656	0	1.22698	No	No	0	1.22698	0.688405	0.60533	1.38986	0.841326	0.844656	ATGGGTATCAGGGAACAAAA	CGG	chrX	103463255	103463249	103463272	-	0.571054	1
XIST792	6375	No	No	1.01948	0	0.97787	No	No	0	0.97787	0.948187	0.650621	1.56693	1.01948	0.927204	ATTACAGTTTTACGCTGTTC	AGG	chrX	103476859	103476841	103476864	+	0.436961	1
XIST1069	14163	No	No	0.960177	0	1.0959	No	No	0	1.0959	0.876156	0.62864	1.11191	0.698989	0.960177	ACGTTGGCATTTTATGAACT	CGG	chrX	103464128	103464122	103464145	-	0.545664	1
XIST1272	16420	No	No	0.914714	0	0.987306	No	No	0	1.13214	0.807954	0.703387	0.987306	0.694459	0.914714	ACATAGACATAGGGAAGTGC	TGG	chrX	103461871	103461865	103461888	-	0.483566	1
XIST1238	16100	No	No	0.910266	0	1.25853	No	No	0	1.30878	0.695505	0.635674	1.25853	0.800017	0.910266	AAAGAGGTTCTCTATTTCCT	CGG	chrX	103462191	103462185	103462208	-	0.51501	1
XIST1162	15059	No	No	0.795686	0	0.752312	No	No	0	0.752312	0.795686	0.699327	0.833731	0.583051	0.598604	GAAGAGGCCAGAGCATCTGA	TGG	chrX	103463232	103463226	103463249	-	0.619165	1
XIST1628	16969	No	No	0.838644	0	1.12252	No	No	0	1.12252	0.701644	0.623204	1.3457	0.838644	0.787606	TTTTTCAAGTTCTTTCAATT	TGG	chrX	103461322	103461304	103461327	+	0.260064	1
XIST996	13291	No	No	1.13842	0	0.912416	No	No	-0.372634	0.912416	1.13842	0.698409	1.09661	0.765879	1.03871	AACAAATATATGAACATAAC	GGG	chrX	103465000	103464994	103465017	-	0.312541	1
XIST1548	15184	No	No	0.909257	0	0.96894	No	No	0	1.03438	0.879035	0.669278	0.96894	0.64849	0.909257	CCACCTCACATTTTAGTTTT	AGG	chrX	103463107	103463089	103463112	+	0.112096	1
XIST814	6674	No	No	0.905982	0	1.20168	No	No	0	1.20168	0.753932	0.614717	1.43697	0.883331	0.905982	AGTATTTTTATTAAAATGAA	TGG	chrX	103476560	103476542	103476565	+	0.346052	1
XIST106	1305	No	No	1.4711	-0.638164	1.02792	No	No	-3	1.02792	1.16678	0.679412	2.16525	1.4711	1.19936	CGACAGCCCAATCTTTGTTC	TGG	chrX	103481929	103481923	103481946	-	0.339127	1
XIST1170	10131	No	No	0.792965	0	0.874049	No	No	0	1.12447	0.705187	0.588376	0.874049	0.514269	0.792965	CCCAGTTTTCTGTGCTGCTT	TGG	chrX	103468941	103468923	103468946	+	0.246557	1
XIST1030	13749	No	No	0.939361	0	1.08704	No	No	0	1.08704	0.864146	0.59848	1.22949	0.735825	0.939361	AGTCAAAACTTGAGTGATAA	GGG	chrX	103464542	103464536	103464559	-	0.424478	1
XIST1088	9458	No	No	0.988028	0	1.07399	No	No	0	1.07399	0.919963	0.67763	1.42291	0.964209	0.988028	GTTCAAGCAGGATCCTGCAC	TGG	chrX	103473776	103473758	103473781	+	0.571146	1
XIST1601	16387	No	No	0.966519	0	0.962464	No	No	0	1.15572	0.836295	0.692949	0.962464	0.666938	0.966519	GTTTCCTTTTTCCATGTCTC	AGG	chrX	103461904	103461886	103461909	+	0.37325	1
XIST1049	9008	No	No	1.38774	0	1.42983	No	No	0	1.57071	0.883511	0.706124	1.42983	1.00964	1.38774	ATATTTTAAAATGTAAAGTG	GGG	chrX	103474226	103474208	103474231	+	0.615492	1
XIST1538	15001	No	No	0.808052	0	0.265614	No	No	0	0.51116	0.739524	0.808052	0.265614	0.21463	0.378015	GCTCTGGGATTATCTCACTC	TGG	chrX	103463290	103463272	103463295	+	0.568672	1
XIST1073	9270	No	No	0.98797	0	0.870334	No	No	-0.454693	0.870334	0.98797	0.644308	1.18163	0.761334	0.859864	atgatctcactttgatctcc	agg	chrX	103473964	103473946	103473969	+	0.471467	1
XIST568	8325	No	No	0.704878	0	0.851634	No	No	0	0.851634	0.704878	0.478642	0.960913	0.459933	0.600298	TGGATTGCCACCTTTTACTT	GGG	chrX	103474909	103474903	103474926	-	0.306424	1
XIST717	10143	No	No	1.21725	0	1.16492	No	No	0	1.16492	1.04492	0.670829	1.21769	0.816861	1.21725	CCAAAGCAGCACAGAAAACT	GGG	chrX	103468929	103468923	103468946	-	0.510996	1
XIST1013	13436	No	No	1.04246	0	0.754711	No	No	-0.199971	0.754711	0.902047	0.624138	1.67024	1.04246	0.680785	ACAAACTAGGTCACTAATGC	AGG	chrX	103464855	103464849	103464872	-	0.527719	1
XIST1311	11693	No	No	0.838229	0	0.917597	No	No	0	0.917597	0.838229	0.516974	1.1551	0.597154	0.769157	TTGTCTTAGATTATTTCTCA	GGG	chrX	103466598	103466580	103466603	+	0.559139	1
XIST872	12224	No	No	1.29424	0	0.92123	No	No	0	1.312	0.986465	0.667276	0.92123	0.614714	1.29424	GCAAGGGTCTGTTTTAAACT	GGG	chrX	103466067	103466061	103466084	-	0.477703	1
XIST1419	17519	No	No	0.883996	0	0.934723	No	No	0	0.934723	0.883996	0.625173	1.06097	0.663292	0.826291	TCCCTTTGTATGGGTAGGAA	TGG	chrX	103460772	103460766	103460789	-	0.47691	1
XIST1174	15112	No	No	1.22619	0	1.13118	No	No	0	1.22088	1.00435	0.663222	1.13118	0.750223	1.22619	AACTAGATGTACTGGCTGGA	GGG	chrX	103463179	103463173	103463196	-	0.549795	1
XIST234	5246	No	No	0.941419	0	1.04276	No	No	0	1.18669	0.793313	0.590083	1.04276	0.615314	0.941419	CTGCACTGGAACATTTTATG	TGG	chrX	103477988	103477982	103478005	-	0.502577	1
XIST1014	8485	No	No	1.01843	0	1.01862	No	No	0	1.01862	0.756081	0.653717	1.55791	1.01843	0.770156	AAAATTATCAATAACTTTTC	TGG	chrX	103474749	103474731	103474754	+	0.139585	1
XIST1399	17371	No	No	0.896434	0	0.909289	No	No	0	0.999234	0.896434	0.662121	0.909289	0.60206	0.895747	AAGAAAAGGAACAGAGAAGA	TGG	chrX	103460920	103460914	103460937	-	0.462599	1
XIST1241	16159	No	No	0.591169	0	0.923772	No	No	0	0.923772	0.591169	0.457404	1.08504	0.4963	0.546105	TGCAACACATTTGTTCCAAA	AGG	chrX	103462132	103462126	103462149	-	0.413606	1
XIST1166	10124	No	No	0.695154	0	0.889413	No	No	0	0.889413	0.695154	0.456623	1	0.456623	0.618279	TTCTGTGCTGCTTTGGGGAA	GGG	chrX	103468948	103468930	103468953	+	0.419111	1
XIST1621	16719	No	No	0.643592	0	0.891263	No	No	0	0.891263	0.643592	0.446485	1.05863	0.472661	0.57361	AGCCTGCTGCAGCTCAAAAA	TGG	chrX	103461572	103461554	103461577	+	0.29912	1
XIST1051	9010	No	No	0.891298	0	1.01045	No	No	0	1.01045	0.882076	0.65882	1.33258	0.877928	0.891298	ACATATTTTAAAATGTAAAG	TGG	chrX	103474224	103474206	103474229	+	0.511103	1
XIST326	6171	No	No	1.05007	0	0.942848	No	No	0	0.942848	1.05007	0.61933	1.45722	0.902499	0.990055	TTCATATCCTCTTTGCTTTA	TGG	chrX	103477063	103477057	103477080	-	0.0265589	1
XIST1571	15601	No	No	0.690517	0	1.04852	No	No	0	1.1334	0.609243	0.572413	1.04852	0.600186	0.690517	AAGTCTCCAGTTTATGTTGA	AGG	chrX	103462690	103462672	103462695	+	0.468775	1
XIST1056	9052	No	No	0.854562	0	0.973935	No	No	-0.080399	0.973935	0.854562	0.541203	1.23299	0.667299	0.832288	TCTTTGAAGTGTACGTTTAA	AGG	chrX	103474182	103474164	103474187	+	0.182412	1
XIST1655	17725	No	No	0.968816	0	0.884178	No	No	0	0.884178	0.829733	0.677009	1.43102	0.968816	0.733631	CGCATCCGTTCACAAAGTCC	AGG	chrX	103460566	103460548	103460571	+	0.528224	1
XIST871	12223	No	No	0.935314	0	0.985639	No	No	0	0.985639	0.935314	0.61874	1.14302	0.707231	0.921883	TGCAAGGGTCTGTTTTAAAC	TGG	chrX	103466068	103466062	103466085	-	0.290523	1
XIST1589	16105	No	No	0.800469	0	1.06778	No	No	0	1.06778	0.749657	0.659023	1.19822	0.789654	0.800469	TTCTGCAATGTGTGGAACCG	AGG	chrX	103462186	103462168	103462191	+	0.599481	1
XIST1228	11055	No	No	0.983716	0	0.856579	No	No	0	0.856579	0.983716	0.672178	1.21342	0.815637	0.842631	AAGAACATGCAGGAGAAACA	TGG	chrX	103467236	103467218	103467241	+	0.547117	1
XIST1012	8478	No	No	0.85805	0	1.21019	No	No	0	1.21019	0.709018	0.448941	1.30402	0.585429	0.85805	TCAATAACTTTTCTGGCAGT	TGG	chrX	103474756	103474738	103474761	+	0.423349	1
XIST1226	16006	No	No	0.872086	0	0.950864	No	No	0	1.15828	0.752913	0.62202	0.950864	0.591456	0.872086	TTTAGCTGGGAAAAACATCA	AGG	chrX	103462285	103462279	103462302	-	0.621469	1
XIST1581	15925	No	No	0.877493	0	0.729603	No	No	0	1.16798	0.75129	0.672684	0.729603	0.490792	0.877493	ACTGAGGTAAAGTACACTTT	GGG	chrX	103462366	103462348	103462371	+	0.499132	1
XIST1541	15054	No	No	0.872549	0	0.926314	No	No	0	0.926314	0.872549	0.649038	1.31956	0.856443	0.808255	GTACATGCCATCAGATGCTC	TGG	chrX	103463237	103463219	103463242	+	0.498277	1
XIST1268	16388	No	No	0.733881	0	0.88766	No	No	0	0.962156	0.733881	0.610994	0.88766	0.542355	0.706107	TTCACTTGGCTCCTGAGACA	TGG	chrX	103461903	103461897	103461920	-	0.538828	1
XIST1455	12901	No	No	1.51771	-0.115189	1.09361	No	No	-0.605548	1.09361	1.02861	0.832801	1.82242	1.51771	1.1249	CCATGAACCCACAAAGCTTC	AGG	chrX	103465390	103465372	103465395	+	0.390354	1
XIST365	6608	No	No	0.973482	0	1.20437	No	No	0	1.23593	0.787651	0.656151	1.20437	0.790248	0.973482	TTAATATTTGCATAAAGGAT	GGG	chrX	103476626	103476620	103476643	-	0.489972	1
XIST1613	16588	No	No	0.943727	0	1.16006	No	No	0	1.18343	0.797452	0.612866	1.16006	0.710959	0.943727	ATTGAGTTTCTTAGCGTGGA	GGG	chrX	103461703	103461685	103461708	+	0.600671	1
XIST1513	14179	No	No	1.01071	0	0.912355	No	No	0	0.912355	1.01071	0.629652	0.915049	0.576163	0.922123	AATGAATTGTTACATTTATA	TGG	chrX	103464112	103464094	103464117	+	0.222745	1
XIST210	5022	No	No	1.20099	0	1.13159	No	No	-0.0798767	1.13159	1.06133	0.652021	1.28813	0.839885	1.20099	TTTAGCAAAGGGGCAAACAC	AGG	chrX	103478212	103478206	103478229	-	0.622168	1
XIST208	5011	No	No	0.960011	0	1.10472	No	No	0	1.10472	0.869012	0.617953	1.17333	0.725063	0.960011	CCCTGTGTGCATTTAGCAAA	GGG	chrX	103478223	103478217	103478240	-	0.447543	1
XIST1529	14677	No	No	1.0516	0	1.01825	No	No	0	1.01825	1.03275	0.636804	1.21877	0.776117	1.0516	TGTTCGCTCAACACATAGCA	TGG	chrX	103463614	103463596	103463619	+	0.61659	1
XIST1179	15193	No	No	1.37854	0	1.36679	No	No	0	1.36679	1.00859	0.66369	1.41518	0.93924	1.37854	GGTCCTAAAACTAAAATGTG	AGG	chrX	103463098	103463092	103463115	-	0.63018	1
XIST1605	16484	No	No	0.786288	0	1.05196	No	No	0	1.07895	0.72875	0.576341	1.05196	0.606286	0.786288	GACTCACATTGCATATTACT	TGG	chrX	103461807	103461789	103461812	+	0.382625	1
XIST1206	15651	No	No	0.87392	0	1.17662	No	No	0	1.18449	0.737804	0.573377	1.17662	0.674648	0.87392	TCCAAAAGTCATTTTCTCAT	TGG	chrX	103462640	103462634	103462657	-	0.358075	1
XIST1418	17514	No	No	0.95107	0	0.976483	No	No	0	0.976483	0.95107	0.62036	0.998432	0.619387	0.928703	TAATATCCCTTTGTATGGGT	AGG	chrX	103460777	103460771	103460794	-	0.620834	1
XIST392	6979	No	No	1.25449	0	0.920702	No	No	-0.173277	0.920702	1.25449	0.600057	1.17288	0.703793	1.15501	ACCTGCTCTGTGCACTTGAA	AGG	chrX	103476255	103476249	103476272	-	0.515069	1
XIST1645	17572	No	No	0.816914	0	0.918199	No	No	0	0.918199	0.816914	0.579084	0.994248	0.575753	0.75009	TGGCAGTAACTGTGAAAGGA	AGG	chrX	103460719	103460701	103460724	+	0.605163	1
XIST300	5761	No	No	1.0018	0	1.01295	No	No	0	1.01295	0.988989	0.599571	1.40748	0.843886	1.0018	TTTTAACTTccaggctggcc	tgg	chrX	103477473	103477467	103477490	-	0.433001	1
XIST1373	17121	No	No	0.894646	0	0.827944	No	No	0	1.12486	0.795337	0.592585	0.827944	0.490627	0.894646	TTAATGCAGTTCCACAAAAT	TGG	chrX	103461170	103461164	103461187	-	0.236256	1
XIST1328	16843	No	No	0.940178	0	0.894595	No	No	0	1.06132	0.885858	0.640384	0.894595	0.572885	0.940178	TTACTATAATATACTCAAGG	TGG	chrX	103461448	103461442	103461465	-	0.686604	1
XIST1248	16198	No	No	0.989008	0	1.09748	No	No	0	1.09748	0.901163	0.63389	1.28039	0.811626	0.989008	ACAGATGCCCCGGAAAGCAG	AGG	chrX	103462093	103462087	103462110	-	0.633797	1
XIST1137	14871	No	No	1.15347	0	0.760028	No	No	0	0.760028	1.15347	0.653866	1.08308	0.708192	0.876672	CTTCCCAGCTGGCTTGACTG	AGG	chrX	103463420	103463414	103463437	-	0.647595	1
XIST1359	17047	No	No	0.806902	0	0.858368	No	No	0	0.858368	0.806902	0.653243	0.878844	0.574099	0.692619	CTCACAGAGGGTGGGACAGG	AGG	chrX	103461244	103461238	103461261	-	0.575787	1
XIST1216	10988	No	No	0.883875	0	0.942232	No	No	-0.126679	0.942232	0.883875	0.573666	1.32646	0.760946	0.832816	agaaggagacatgcaaagga	agg	chrX	103467303	103467285	103467308	+	0.540097	1
XIST1636	17120	No	No	1.24177	0	1.1591	No	No	0	1.46988	0.844809	0.644284	1.1591	0.746786	1.24177	GCGAATTAATACCAATTTTG	TGG	chrX	103461171	103461153	103461176	+	0.351157	1
XIST1274	16425	No	No	0.943127	0	0.954659	No	No	0	0.954659	0.795351	0.460763	2.04688	0.943127	0.759289	GACATAGGGAAGTGCTGGAT	GGG	chrX	103461866	103461860	103461883	-	0.4685	1
XIST1280	16431	No	No	1.0146	0	0.716191	No	No	0	0.716191	1.0146	0.646574	0.98278	0.63544	0.72665	GGGAAGTGCTGGATGGGGGG	GGG	chrX	103461860	103461854	103461877	-	0.334137	1
XIST1279	16430	No	No	0.935252	0	0.661765	No	No	0	0.661765	0.935252	0.63041	0.843729	0.531895	0.618918	AGGGAAGTGCTGGATGGGGG	GGG	chrX	103461861	103461855	103461878	-	0.400175	1
XIST1638	17240	No	No	1.60405	0	1.19789	No	No	0	1.80784	0.887275	0.643691	1.19789	0.771068	1.60405	ACTTCAGCTCTAAGGCAACT	TGG	chrX	103461051	103461033	103461056	+	0.507231	1
XIST1598	16287	No	No	0.947348	0	1.07324	No	No	0	1.10529	0.8571	0.620906	1.07324	0.666379	0.947348	CTTCCTGTATTCAACCTCTG	AGG	chrX	103462004	103461986	103462009	+	0.690108	1
XIST421	7327	No	No	0.819437	0	0.967297	No	No	-0.0814455	0.967297	0.819437	0.518156	1.30201	0.674643	0.792639	GAAATGCCTACCTTTTGACT	GGG	chrX	103475907	103475901	103475924	-	0.514148	1
XIST1024	13636	No	No	0.924736	0	1.15256	No	No	0	1.15256	0.802336	0.513856	1.57039	0.806954	0.924736	GATGTATCCGATATTGTTTT	GGG	chrX	103464655	103464649	103464672	-	0.302322	1
XIST1060	9083	No	No	0.980653	0	0.972059	No	No	0	0.972059	0.980653	0.561234	1.16584	0.654308	0.953253	GAGAAAGCTCTTTTCTTACT	AGG	chrX	103474151	103474133	103474156	+	0.350751	1
XIST1233	16052	No	No	0.726758	0	0.818028	No	No	0	0.818028	0.726758	0.545487	1.02622	0.559788	0.594509	AAAGTTGCTCCCCTCCTCAT	GGG	chrX	103462239	103462233	103462256	-	0.583971	1
XIST1352	17039	No	No	0.928912	0	0.828541	No	No	0	0.828541	0.928912	0.551671	1.0259	0.565959	0.769641	TTCTTTCACTCACAGAGGGT	GGG	chrX	103461252	103461246	103461269	-	0.55607	1
XIST1622	16756	No	No	0.933555	0	0.952722	No	No	0	1.15666	0.807115	0.633411	0.952722	0.603465	0.933555	TTAACGAACACAGGCAAAAT	TGG	chrX	103461535	103461517	103461540	+	0.293032	1
XIST916	7675	No	No	1.17366	0	1.00104	No	No	-0.264401	1.00104	1.17243	0.633509	1.39161	0.881595	1.17366	TATCATTGGGAAACTAGCAG	GGG	chrX	103475559	103475541	103475564	+	0.660012	1
XIST1178	10226	No	No	1.35776	0	1.36893	No	No	-0.189767	1.36893	0.832206	0.792604	1.71303	1.35776	1.13923	GCTTTTAAGATGCTGCAGTC	AGG	chrX	103468846	103468828	103468851	+	0.476635	1
XIST1477	13110	No	No	1.02551	0	0.795175	No	No	-0.140862	1.11171	0.922464	0.641179	0.795175	0.50985	1.02551	CCTGGTAATATCTTGTTACC	TGG	chrX	103465181	103465163	103465186	+	0.358368	1
XIST1393	12392	No	No	0.987279	0	1.06225	No	No	0	1.27523	0.774196	0.620395	1.06225	0.659014	0.987279	AGCCTAGGGCTTCTGAGGTA	GGG	chrX	103465899	103465881	103465904	+	0.479231	1
XIST1631	17016	No	No	1.08501	0	0.762397	No	No	0	0.762397	1.08501	0.589829	0.936841	0.552576	0.827208	TGAGTGAAAGAAAAATGGAA	AGG	chrX	103461275	103461257	103461280	+	0.570274	1
XIST1185	15260	No	No	0.937421	0	0.923454	No	No	0	0.923454	0.937421	0.582779	1.1289	0.657899	0.865665	aagcccaggctggttctaat	tgg	chrX	103463031	103463025	103463048	-	0.375361	1
XIST367	6655	No	No	1.19315	-0.236168	0.972599	No	No	0	0.972599	1.19315	0.629289	1.68831	1.06243	1.16046	TGAACATTAATGTATATAAC	AGG	chrX	103476579	103476573	103476596	-	0.334165	1
XIST1392	17345	No	No	0.924093	0	1.32691	No	No	0	1.58417	0.581147	0.696427	1.32691	0.924093	0.920636	GTAACCCAATCAGGACATTC	AGG	chrX	103460946	103460940	103460963	-	0.410648	1
XIST370	6689	No	No	1.14626	0	1.08171	No	No	0	1.21663	0.942165	0.558378	1.08171	0.604006	1.14626	TTCATTTTAATAAAAATACT	TGG	chrX	103476545	103476539	103476562	-	0.444271	1
XIST1527	14658	No	No	1.24647	-0.0127488	0.91462	No	No	0	1.04166	1.19662	0.6151	0.91462	0.562582	1.24647	ATGGTAAAATTATTATTAGG	TGG	chrX	103463633	103463615	103463638	+	0.579274	1
XIST1025	8744	No	No	0.9976	0	0.900879	No	No	0	1.11646	0.893535	0.620567	0.900879	0.559056	0.9976	CAAAAAGTTAATCATACTAA	AGG	chrX	103474490	103474472	103474495	+	0.491682	1
XIST941	12780	No	No	1.0997	0	0.834073	No	No	-0.151811	0.834073	1.0997	0.57422	1.09997	0.631625	0.917234	CTTCCTCTTCCTCTGTAAGA	GGG	chrX	103465511	103465505	103465528	-	0.578446	1
XIST1283	16434	No	No	1	-0.690021	1	No	No	0	1	1	1	1	1	1	AAGTGCTGGATGGGGGGGGG	GGG	chrX	103461857	103461851	103461874	-	0.321079	1
XIST1229	16014	No	No	0.802258	0	0.914449	No	No	0	0.914449	0.778644	0.565374	1.41899	0.802258	0.71203	GGAAAAACATCAAGGTGTAG	AGG	chrX	103462277	103462271	103462294	-	0.627284	1
XIST978	13074	No	No	0.973841	0	1.06057	No	No	-0.195179	1.12365	0.866677	0.603518	1.06057	0.640075	0.973841	ATTTTTTGTGCTGAATACTA	AGG	chrX	103465217	103465211	103465234	-	0.424287	1
XIST652	9430	No	No	0.914654	0	1.0714	No	No	0	1.0714	0.770223	0.625857	1.46144	0.914654	0.825214	ATGATACTATTTTTCTGAGG	AGG	chrX	103473804	103473798	103473821	-	0.516911	1
XIST1391	12389	No	No	1.3149	0	1.51255	No	Yes	0	1.51255	0.697571	0.80079	1.642	1.3149	1.05511	CTAGGGCTTCTGAGGTAGGG	AGG	chrX	103465902	103465884	103465907	+	0.62951	1
XIST439	7603	No	No	0.931483	0	1.20338	No	No	-0.051587	1.20338	0.774058	0.451081	1.70264	0.768029	0.931483	CTCTTCCTTAAACTGATTTT	GGG	chrX	103475631	103475625	103475648	-	0.284423	1
XIST1153	15018	No	No	0.690601	0	0.769694	No	No	0	0.769694	0.690601	0.580524	0.860119	0.49932	0.531551	GTGAGATAATCCCAGAGCAT	GGG	chrX	103463273	103463267	103463290	-	0.6023	1
XIST1432	17708	No	No	0.986178	0	0.928143	No	No	0	0.928143	0.986178	0.574538	0.9348	0.537078	0.915314	ACCAACTGTGAAAAAACACA	TGG	chrX	103460583	103460577	103460600	-	0.650763	1
XIST886	12416	No	No	1.03878	0	1.2587	No	No	0	1.32872	0.781788	0.612949	1.2587	0.771521	1.03878	AGCCCTAGGCTGACAAGAAA	AGG	chrX	103465875	103465869	103465892	-	0.470201	1
XIST1394	12393	No	No	0.873343	0	0.889094	No	No	0	0.889094	0.873343	0.601129	1.09012	0.655305	0.776484	CAGCCTAGGGCTTCTGAGGT	AGG	chrX	103465898	103465880	103465903	+	0.458259	1
XIST1155	15026	No	No	1.14324	0	1.04861	No	No	0	1.04861	1.09024	0.561311	1.41973	0.796909	1.14324	ATCCCAGAGCATGGGTATCA	GGG	chrX	103463265	103463259	103463282	-	0.554539	1
XIST961	7961	No	No	1.08446	0	0.950157	No	No	-0.0777937	0.963868	1.08446	0.596753	0.950157	0.567009	1.04528	GTTGACTTTAAGTCAAGAGA	AGG	chrX	103475273	103475255	103475278	+	0.516903	1
XIST1382	12294	No	No	1.26823	0	1.15237	No	No	0	1.15237	1.10054	0.608793	1.46917	0.894422	1.26823	GGATTTAGTTCCGTCTCAAG	TGG	chrX	103465997	103465979	103466002	+	0.543529	1
XIST1398	12407	No	No	0.603682	0	1.06474	No	No	0	1.06474	0.566978	0.428326	1.07707	0.461336	0.603682	TTTCCTTTTCTTGTCAGCCT	AGG	chrX	103465884	103465866	103465889	+	0.401477	1
XIST796	6413	No	No	0.991301	0	1.21154	No	No	0	1.21154	0.818216	0.587071	1.29454	0.759987	0.991301	TAAATGCATACTAATATGCA	AGG	chrX	103476821	103476803	103476826	+	0.619451	1
XIST1637	17190	No	No	0.788443	0	0.980345	No	No	0	0.980345	0.788443	0.495259	1.26005	0.624053	0.772947	TTTCATTCCCATTTGACTCA	AGG	chrX	103461101	103461083	103461106	+	0.462853	1
XIST1138	14874	No	No	0.882794	0	1.01896	No	No	0	1.01896	0.866366	0.560758	1.13763	0.637933	0.882794	CCCAGCTGGCTTGACTGAGG	AGG	chrX	103463417	103463411	103463434	-	0.558447	1
XIST1440	17765	No	No	1.03836	0	0.910128	No	No	0	0.910128	1.03836	0.583382	1.11278	0.649174	0.945043	CAGAACTTCTGTTGACTCTT	GGG	chrX	103460526	103460520	103460543	-	0.431473	1
XIST1614	16589	No	No	0.959455	0	1.03608	No	No	0	1.03608	0.894871	0.605653	1.58417	0.959455	0.927162	AATTGAGTTTCTTAGCGTGG	AGG	chrX	103461702	103461684	103461707	+	0.636596	1
XIST1027	8775	No	No	1.2176	0	1.10886	No	No	0	1.10886	1.09807	0.612572	1.58405	0.970344	1.2176	ATATAATGATTAGAAGGCTT	AGG	chrX	103474459	103474441	103474464	+	0.543804	1
XIST1122	14791	No	No	0.953903	0	1.15932	No	No	0	1.15932	0.82281	0.599342	1.31163	0.786116	0.953903	ATGAAAACAGAAAAAAAAAA	TGG	chrX	103463500	103463494	103463517	-	0.278799	1
XIST1479	13136	No	No	0.861793	0	1.081	No	No	-0.152427	1.16257	0.741284	0.605492	1.081	0.654539	0.861793	TTACGTATTCATACGTTTCC	TGG	chrX	103465155	103465137	103465160	+	0.360485	1
XIST793	6400	No	No	0.990008	0	1.10392	No	No	0	1.10392	0.896812	0.580757	1.37798	0.800272	0.990008	ATATGCAAGGTACATGTTTA	TGG	chrX	103476834	103476816	103476839	+	0.245907	1
XIST1544	15093	No	No	0.752069	0	0.89763	No	No	0	1.1085	0.678454	0.5923	0.89763	0.531667	0.752069	GCCAGTACATCTAGTTCGAG	AGG	chrX	103463198	103463180	103463203	+	0.616584	1
XIST1071	14202	No	No	0.877051	0	1.28025	No	No	0	1.28025	0.685061	0.398142	1.68867	0.672328	0.877051	TAACAATTCATTTTCTTACT	TGG	chrX	103464089	103464083	103464106	-	0.371695	1
XIST1277	16428	No	No	0.683517	0	0.946406	No	No	0	0.946406	0.671659	0.583195	1.17202	0.683517	0.635662	ATAGGGAAGTGCTGGATGGG	GGG	chrX	103461863	103461857	103461880	-	0.430007	1
XIST1642	17384	No	No	0.807169	0	0.982141	No	No	0	1.08755	0.742189	0.592031	0.982141	0.581458	0.807169	ACTCCCAGACCTCTTCAACC	TGG	chrX	103460907	103460889	103460912	+	0.607686	1
XIST1282	16433	No	No	0.778869	0	1.08904	No	No	0	1.08904	0.715188	0.589776	1.12562	0.663861	0.778869	GAAGTGCTGGATGGGGGGGG	GGG	chrX	103461858	103461852	103461875	-	0.248874	1
XIST1349	17034	No	No	0.816674	0	0.971046	No	No	0	0.971046	0.816674	0.564451	1.35084	0.762484	0.793028	CATTTTTCTTTCACTCACAG	AGG	chrX	103461257	103461251	103461274	-	0.593376	1
XIST1546	15145	No	No	0.66209	0	0.988719	No	No	0	0.988719	0.66209	0.403129	1.41903	0.572051	0.654621	TTTATATACAATGTTTCATT	AGG	chrX	103463146	103463128	103463151	+	0.303739	1
XIST1308	16644	No	No	0.981185	0	1.01457	No	No	0	1.01457	0.967095	0.538572	1.44053	0.77583	0.981185	GACTGTGACCACTACTGGTC	AGG	chrX	103461647	103461641	103461664	-	0.463416	1
XIST1031	8816	No	No	0.918223	0	0.984513	No	No	0	1.12776	0.8142	0.579637	0.984513	0.570661	0.918223	TTTTAAAAATAAGCAAGGAC	TGG	chrX	103474418	103474400	103474423	+	0.555644	1
XIST291	692	No	No	1.21565	0	1.32351	No	No	-3	1.4021	0.867022	0.686131	1.32351	0.908098	1.21565	TGAAAAAAAAAATTTAAAGC	AGG	chrX	103482542	103482524	103482547	+	0.552257	1
XIST612	8830	No	No	0.640331	0	1.08441	No	No	0	1.22996	0.520611	0.402544	1.08441	0.436523	0.640331	AGTCCTTGCTTATTTTTAAA	AGG	chrX	103474404	103474398	103474421	-	0.234241	1
XIST40	672	No	No	0.803442	0	1.41599	No	No	-3	1.41599	0.567405	0.408859	1.59932	0.653895	0.803442	TCTTTTTCTTTTGCCCATCG	GGG	chrX	103482562	103482556	103482579	-	0.619808	1
XIST1554	15322	No	No	0.829512	0	1.06139	No	No	0	1.06139	0.781535	0.520113	1.22296	0.636076	0.829512	TCAGATATATTCTTCAGgct	ggg	chrX	103462969	103462951	103462974	+	0.577117	1
XIST812	6640	No	No	1.02523	0	1.06151	No	No	0	1.06151	0.943825	0.572186	1.79177	1.02523	1.00188	GTTATATACATTAATGTTCA	AGG	chrX	103476594	103476576	103476599	+	0.450235	1
XIST146	1739	No	No	0.990392	0	1.02118	No	No	-3	1.02118	0.969848	0.569206	1.47196	0.837847	0.990392	TGCATTATTGCTTGGTGGCC	AGG	chrX	103481495	103481489	103481512	-	0.387217	1
XIST1602	16475	No	No	0.784954	0	1.15509	No	No	0	1.15509	0.679558	0.435879	1.43501	0.625489	0.784954	TGCATATTACTTGGGGACTA	AGG	chrX	103461816	103461798	103461821	+	0.370744	1
XIST1515	14241	No	No	1.01943	0	1.08539	No	No	0	1.08539	0.939234	0.580875	1.64377	0.954827	1.01943	TTTTCACAGTATAATAAATG	TGG	chrX	103464050	103464032	103464055	+	0.600486	1
XIST403	7113	No	No	0.96274	0	0.966142	No	No	0	0.966142	0.587664	0.576157	1.67097	0.96274	0.567767	TCCGCTTTAAAGCAGAAAGA	GGG	chrX	103476121	103476115	103476138	-	0.577474	1
XIST707	9985	No	No	1.39245	0	1.26041	No	No	-0.0731433	1.26041	0.863082	0.750177	1.85615	1.39245	1.08783	AATAGTGGCACTGACCTTCG	AGG	chrX	103469414	103469408	103469431	-	0.534717	1
XIST1532	14863	No	No	0.922212	0	1.18263	No	No	0	1.18263	0.733906	0.56206	1.64077	0.922212	0.867936	ACCTCCTCAGTCAAGCCAGC	TGG	chrX	103463428	103463410	103463433	+	0.417554	1
XIST1405	17436	No	No	0.913279	0	1.02918	No	No	0	1.02918	0.887389	0.43014	2.02488	0.870981	0.913279	ATTTTCATTAAAACTCAATT	GGG	chrX	103460855	103460849	103460872	-	0.429602	1
XIST1603	16482	No	No	0.825061	0	0.971998	No	No	0	0.971998	0.825061	0.548376	1.34948	0.740024	0.801958	CTCACATTGCATATTACTTG	GGG	chrX	103461809	103461791	103461814	+	0.605319	1
XIST1410	17485	No	No	0.982532	0	1.01934	No	No	0	1.08986	0.90152	0.537286	1.01934	0.547678	0.982532	TTTAATTAGTGGAAATTGGC	TGG	chrX	103460806	103460800	103460823	-	0.405068	1
XIST1273	16424	No	No	0.797723	0	0.928806	No	No	0	0.966731	0.797723	0.533928	0.928806	0.495915	0.771183	AGACATAGGGAAGTGCTGGA	TGG	chrX	103461867	103461861	103461884	-	0.518607	1
XIST1292	16535	No	No	0.765835	0	0.99571	No	No	0	0.99571	0.765835	0.529987	1.14556	0.607135	0.762549	CTCCGGCCACTGCAATGAGT	GGG	chrX	103461756	103461750	103461773	-	0.576841	1
XIST1276	16427	No	No	0.9789	0	0.834064	No	No	0	0.834064	0.9789	0.564236	1.13062	0.637937	0.816466	CATAGGGAAGTGCTGGATGG	GGG	chrX	103461864	103461858	103461881	-	0.454945	1
XIST1653	17694	No	No	0.684938	0	1.1436	No	No	0	1.1436	0.59893	0.519603	1.29073	0.670667	0.684938	ATGTGTTTTTTCACAGTTGG	TGG	chrX	103460597	103460579	103460602	+	0.427291	1
XIST1443	17833	No	No	0.845582	0	0.83956	No	No	0	0.945481	0.845582	0.569125	0.83956	0.477814	0.799482	ACAATGAGTCCgtgtgtggg	tgg	chrX	103460458	103460452	103460475	-	0.564618	1
XIST1579	15718	No	No	0.972354	0	1.161	No	No	0	1.28078	0.759187	0.566559	1.161	0.657775	0.972354	AACACTTCAACAGTAAGAAA	AGG	chrX	103462573	103462555	103462578	+	0.502887	1
XIST924	7722	No	No	1.26456	0	0.907318	No	No	-0.159267	0.907318	1.26456	0.570425	1.64318	0.937313	1.14736	TCGAAATCCGGGTCATTGTT	GGG	chrX	103475512	103475494	103475517	+	0.470229	1
XIST998	8341	No	No	1.292	-0.144256	0.977699	No	No	-0.0644927	0.977699	1.292	0.649446	1.44873	0.940874	1.26319	ATTTTCAGTTCATACTGTAA	AGG	chrX	103474893	103474875	103474898	+	0.506954	1
XIST124	1523	No	No	0.910644	0	0.993696	No	No	-3	0.993696	0.910644	0.558894	1.07883	0.602949	0.904903	TTCAGTGATTTTTTTTTTGG	CGG	chrX	103481711	103481705	103481728	-	0.367939	1
XIST726	5304	No	No	1.40238	0	1.40509	No	No	-0.136083	1.40509	0.998073	0.578974	1.58036	0.91499	1.40238	CACCCTCTTTACATAAAGCA	AGG	chrX	103477930	103477912	103477935	+	0.554861	1
XIST1537	14979	No	No	1.02588	0	1.12651	No	No	0	1.12651	0.910671	0.561765	1.16127	0.652361	1.02588	GCCCTATAAAACTCCTTTAC	TGG	chrX	103463312	103463294	103463317	+	0.344329	1
XIST1575	15674	No	No	0.879057	0	1.12121	No	No	0	1.12121	0.784027	0.560605	1.4878	0.83407	0.879057	GACAGACTTTAAGTCTGTCC	TGG	chrX	103462617	103462599	103462622	+	0.517419	1
XIST608	8757	No	No	1.052	0	1.3525	No	No	0	1.3525	0.777816	0.556243	1.40723	0.78276	1.052	CTTTAGTATGATTAACTTTT	TGG	chrX	103474477	103474471	103474494	-	0.137185	1
XIST977	8104	No	No	0.861772	0	1.13595	No	No	0	1.13595	0.758635	0.393174	1.7459	0.686444	0.861772	AAAATTTATTAATGACACAT	AGG	chrX	103475130	103475112	103475135	+	0.510373	1
XIST1377	17167	No	No	0.867148	0	1.18376	No	No	0	1.18376	0.73254	0.447666	1.49324	0.668471	0.867148	AAAATGTATTTTCATCTAAA	TGG	chrX	103461124	103461118	103461141	-	0.204534	1
XIST515	3006	No	No	0.870762	0	0.611367	No	No	0	0.611367	0.870762	0.573247	0.96223	0.551595	0.532355	gctaggactgggctggggca	ggg	chrX	103480228	103480210	103480233	+	0.318242	1
XIST1165	15075	No	No	1.0089	0	0.962471	No	No	0	0.962471	1.0089	0.524869	1.50681	0.790879	0.971032	CTGATGGCATGTACTCAGTG	TGG	chrX	103463216	103463210	103463233	-	0.701495	1
XIST1380	12241	No	No	0.982607	0	1.15091	No	No	0	1.19687	0.820982	0.558825	1.15091	0.643156	0.982607	AACATCAACAATTTAACAAA	TGG	chrX	103466050	103466032	103466055	+	0.425686	1
XIST607	8733	No	No	1.00253	0	1.1255	No	No	0	1.1255	0.890746	0.546684	1.51295	0.827105	1.00253	CGAAAAAGTCAATCTTTGTG	TGG	chrX	103474501	103474495	103474518	-	0.631825	1
XIST684	9809	No	No	1.07049	0	0.777554	No	No	0	0.777554	1.07049	0.549427	1.24342	0.683169	0.832363	TCCCTTTGACGATCCCTAGG	TGG	chrX	103469734	103469728	103469751	-	0.632144	1
XIST1351	17038	No	No	0.864515	0	1.21283	No	No	0	1.23609	0.699395	0.516235	1.21283	0.626107	0.864515	TTTCTTTCACTCACAGAGGG	TGG	chrX	103461253	103461247	103461270	-	0.561273	1
XIST806	6552	No	No	1.04082	0	1.25006	No	No	-0.0798767	1.25006	0.83262	0.556774	1.5809	0.880205	1.04082	GAAATTAAAGAGTGGAAAGG	AGG	chrX	103476682	103476664	103476687	+	0.595324	1
XIST1247	16188	No	No	1.06015	0	1.13476	No	No	0	1.21374	0.873454	0.586366	1.13476	0.665386	1.06015	AGTGTGACTTACAGATGCCC	CGG	chrX	103462103	103462097	103462120	-	0.62873	1
XIST1201	15559	No	No	0.951497	0	0.949295	No	No	0	0.949295	0.951497	0.506074	1.19134	0.602904	0.903252	AGTAAATATTTTAACTATAA	TGG	chrX	103462732	103462726	103462749	-	0.222173	1
XIST723	5262	No	No	0.941236	0	1.24524	No	No	0	1.35615	0.694052	0.549095	1.24524	0.683757	0.941236	AAAAGACTCAATTCCTAGTC	AGG	chrX	103477972	103477954	103477977	+	0.430239	1
XIST1423	17545	No	No	0.677045	0	0.983019	No	No	0	0.983019	0.677045	0.380643	1.17421	0.446956	0.665548	TACATTTCTGGAATTTGCAA	AGG	chrX	103460746	103460740	103460763	-	0.494371	1
XIST1237	16084	No	No	0.819816	0	0.766495	No	No	0	1.01326	0.809091	0.546484	0.766495	0.418878	0.819816	TAGAGTGGAAATAATAAAAG	AGG	chrX	103462207	103462201	103462224	-	0.556361	1
XIST794	11364	No	No	0.991485	0	1.15382	No	No	0	1.15382	0.859307	0.546175	1.80602	0.986405	0.991485	CATTTCTTCCCTGCCTTTCT	TGG	chrX	103466927	103466921	103466944	-	0.124964	1
XIST757	5693	No	No	0.775189	0	1.08995	No	No	0	1.08995	0.711215	0.510399	1.49673	0.763931	0.775189	CAAAATGACTTGACTTAGTT	TGG	chrX	103477541	103477523	103477546	+	0.253368	1
XIST1275	16426	No	No	1.09195	0	1.35134	No	No	0	1.62054	0.673816	0.556717	1.35134	0.752316	1.09195	ACATAGGGAAGTGCTGGATG	GGG	chrX	103461865	103461859	103461882	-	0.454675	1
XIST1029	13748	No	No	0.994136	0	1.26878	No	No	0	1.26878	0.783535	0.568238	1.27178	0.722672	0.994136	CAGTCAAAACTTGAGTGATA	AGG	chrX	103464543	103464537	103464560	-	0.416174	1
XIST1149	14989	No	No	0.927863	0	1.13638	No	No	0	1.22724	0.756058	0.493996	1.13638	0.561365	0.927863	TGCCAGTAAAGGAGTTTTAT	AGG	chrX	103463302	103463296	103463319	-	0.250738	1
XIST1593	16194	No	No	0.885045	0	1.10265	No	No	0	1.12108	0.789456	0.487967	1.10265	0.538056	0.885045	AGAGCATCCCTCTGCTTTCC	GGG	chrX	103462097	103462079	103462102	+	0.342978	1
XIST1218	15948	No	No	0.899723	0	1.10603	No	No	0	1.2317	0.73047	0.526568	1.10603	0.582402	0.899723	CTTTACCTCAGTAGTTTCTG	AGG	chrX	103462343	103462337	103462360	-	0.516701	1
XIST1281	16432	No	No	0.951915	0	0.808725	No	No	0	0.808725	0.951915	0.516467	1.13806	0.587771	0.769838	GGAAGTGCTGGATGGGGGGG	GGG	chrX	103461859	103461853	103461876	-	0.173313	1
XIST798	11410	No	No	0.872704	0	0.946251	No	No	0	0.992757	0.872704	0.479061	0.946251	0.453312	0.866383	TATTTGTGTCTCTTTGCTAT	TGG	chrX	103466881	103466875	103466898	-	0.268557	1
XIST427	2447	No	No	0.952143	0	1.17107	No	No	-0.879426	1.17107	0.813054	0.506962	1.52091	0.771044	0.952143	AAAAATTATTGAAAACTTTA	AGG	chrX	103480787	103480769	103480792	+	0.056322	1
XIST730	10302	No	No	0.909786	0	1.1892	No	No	0	1.1892	0.765039	0.509854	1.43226	0.730244	0.909786	ttatgtatctattttttcct	tgg	chrX	103467989	103467983	103468006	-	0.306954	1
XIST1429	12703	No	No	0.942375	0	1.0716	No	No	-0.119186	1.0716	0.695413	0.48246	1.95327	0.942375	0.745207	TCATCATTAATTTTAAAGGT	AGG	chrX	103465588	103465570	103465593	+	0.515984	1
XIST970	8057	No	No	1.00912	0	1.25048	No	No	0	1.25048	0.806985	0.501685	1.35787	0.681221	1.00912	CAGAATAATGTAAGAATTCG	AGG	chrX	103475177	103475159	103475182	+	0.444779	1
XIST1300	16608	No	No	0.902805	0	1.14964	No	No	0	1.17208	0.770258	0.46802	1.14964	0.538057	0.902805	GCTAAGAAACTCAATTTTCT	AGG	chrX	103461683	103461677	103461700	-	0.259223	1
XIST1211	15785	No	No	0.942148	0	1.19042	No	No	0	1.19042	0.72173	0.50355	1.87101	0.942148	0.859159	AAACGTATTTGTTCATTGCC	TGG	chrX	103462506	103462500	103462523	-	0.433661	1
XIST1239	16128	No	No	0.919078	0	1.26054	No	No	0	1.26054	0.729115	0.490564	1.44088	0.706845	0.919078	CACATTGCAGAAGATGCTAC	TGG	chrX	103462163	103462157	103462180	-	0.519523	1
XIST178	2463	No	No	0.985526	0	1.2314	No	No	-0.712198	1.2314	0.80033	0.483513	1.5631	0.75578	0.985526	AAAGTTTTCAATAATTTTTT	TGG	chrX	103480771	103480765	103480788	-	0.191312	1
XIST1306	16639	No	No	0.900353	0	1.03327	No	No	0	1.13926	0.790295	0.489793	1.03327	0.506088	0.900353	GCTATGACTGTGACCACTAC	TGG	chrX	103461652	103461646	103461669	-	0.487079	1
XIST622	9030	No	No	1.57576	-0.217677	1.42661	No	No	0	1.42661	0.909759	0.642577	2.45224	1.57576	1.29787	CATTTTAAAATATGTCTGCC	AGG	chrX	103474204	103474198	103474221	-	0.459786	1
XIST1492	13527	No	No	0.97958	0	1.28431	No	No	0	1.4115	0.693997	0.486019	1.28431	0.624198	0.97958	TTTTGTAAATTCTAGTTCTG	TGG	chrX	103464764	103464746	103464769	+	0.546354	1
XIST1404	17435	No	No	0.841766	0	1.09073	No	No	0	1.09073	0.771744	0.665924	1.14483	0.762371	0.841766	CATTTTCATTAAAACTCAAT	TGG	chrX	103460856	103460850	103460873	-	0.328618	1
XIST565	8299	No	No	1.47309	0	0.689511	No	No	0	0.689511	1.47309	0.48949	1.54825	0.757852	1.01571	TATTGCAGGCAAGTAGCTCA	GGG	chrX	103474935	103474929	103474952	-	0.650512	1
XIST1389	17336	No	No	0.924969	0	1.26666	No	No	0	1.26666	0.730244	0.485485	1.46141	0.709492	0.924969	CTTTACTTAGTAACCCAATC	AGG	chrX	103460955	103460949	103460972	-	0.458485	1
XIST1400	17378	No	No	0.69879	0	1.20103	No	No	0	1.30069	0.537246	0.479687	1.20103	0.576119	0.69879	GGAACAGAGAAGATGGAGCC	AGG	chrX	103460913	103460907	103460930	-	0.532582	1
XIST799	11413	No	No	0.553979	0	1.009	No	No	0	1.009	0.549037	0.347772	1.17941	0.410168	0.553979	TTGTGTCTCTTTGCTATTGG	TGG	chrX	103466878	103466872	103466895	-	0.382166	1
XIST917	7676	No	No	1.41548	-0.00502092	0.717684	No	No	-0.264401	1.18636	1.19313	0.660201	0.717684	0.473815	1.41548	ATATCATTGGGAAACTAGCA	GGG	chrX	103475558	103475540	103475563	+	0.564736	1
XIST1367	17063	No	No	0.827148	0	0.663419	No	No	0	1.35553	0.610204	0.626221	0.663419	0.415447	0.827148	CAGGAGGCCGAGTGAAGGAA	AGG	chrX	103461228	103461222	103461245	-	0.498893	1
XIST1087	14366	No	No	0.83155	0	0.945402	No	No	0	1.13268	0.734144	0.480596	0.945402	0.454357	0.83155	CAGTGCCCTTGCTAGGCACT	GGG	chrX	103463925	103463919	103463942	-	0.554938	1
XIST1446	17837	No	No	1.03902	0	1.01114	No	No	0	1.01114	1.02758	0.446593	1.54859	0.691589	1.03902	TGAGTCCgtgtgtgggtggg	tgg	chrX	103460454	103460448	103460471	-	0.563937	1
XIST1596	16276	No	No	1.00797	0	1.10403	No	No	0	1.10403	0.912994	0.479057	1.24796	0.597843	1.00797	CAACCTCTGAGGCAAACTGT	GGG	chrX	103462015	103461997	103462020	+	0.646951	1
XIST988	8247	No	No	0.946783	0	1.20714	No	No	0	1.20714	0.784317	0.473086	1.37225	0.649192	0.946783	TTAATAAAGGTAGGCAAGAA	TGG	chrX	103474987	103474969	103474992	+	0.46463	1
XIST1551	15252	No	No	0.843352	0	1.04776	No	No	0	1.20897	0.697582	0.474545	1.04776	0.497208	0.843352	gtcaccaattagaaccagcc	tgg	chrX	103463039	103463021	103463044	+	0.512008	1
XIST1074	9311	No	No	0.882199	0	1.10214	No	No	-0.192465	1.10214	0.676406	0.486054	1.81502	0.882199	0.745496	agatggcacgcggagggtaa	agg	chrX	103473923	103473905	103473928	+	0.478522	1
XIST44	716	No	No	0.950999	0	1.27505	No	No	-3	1.27505	0.745853	0.469121	1.85963	0.872392	0.950999	TTTTTTTTTCACGGCCCAAC	GGG	chrX	103482518	103482512	103482535	-	0.356939	1
XIST123	1520	No	No	0.917828	0	1.18157	No	No	-3	1.18157	0.776788	0.415794	1.78416	0.741841	0.917828	TCTTTCAGTGATTTTTTTTT	TGG	chrX	103481714	103481708	103481731	-	0.119154	1
XIST1584	15973	No	No	0.81739	0	1.01386	No	No	0	1.01386	0.806219	0.454238	1.59802	0.725882	0.81739	AAGTGAGAGCTGTAGTCTCA	AGG	chrX	103462318	103462300	103462323	+	0.593225	1
XIST1173	15111	No	No	0.838677	0	0.943341	No	No	0	1.09575	0.765388	0.459141	0.943341	0.433126	0.838677	GAACTAGATGTACTGGCTGG	AGG	chrX	103463180	103463174	103463197	-	0.628836	1
XIST1270	16410	No	No	0.867172	0	1.29421	No	No	0	1.29421	0.670039	0.447954	1.59779	0.715737	0.867172	GAAAAAGGAAACATAGACAT	AGG	chrX	103461881	103461875	103461898	-	0.490171	1
XIST1570	15593	No	No	0.961799	0	1.04026	No	No	0	1.04026	0.924577	0.444758	1.25249	0.557054	0.961799	AGTTTATGTTGAAGGAATCT	TGG	chrX	103462698	103462680	103462703	+	0.375378	1
XIST1148	10025	No	No	1.23769	-0.0530497	0.985612	No	No	-0.0705811	0.985612	1.23769	0.439237	1.30456	0.573011	1.21989	GGCAAAGCTTTCCTAGCTTC	TGG	chrX	103469374	103469356	103469379	+	0.328377	1
XIST1376	12176	No	No	0.927293	0	1.11156	No	No	0	1.11156	0.709087	0.440032	2.10733	0.927293	0.788191	GCTAAAAACGTATTCCTTTA	TGG	chrX	103466115	103466097	103466120	+	0.132116	1
XIST1207	15668	No	No	0.994687	0	0.745559	No	No	0	0.745559	0.994687	0.551761	1.03079	0.56875	0.741598	CATTGGCCTAGCTTGAAGCC	AGG	chrX	103462623	103462617	103462640	-	0.562166	1
XIST355	6522	No	No	0.854505	0	1.25586	No	No	0	1.25586	0.680412	0.42634	1.30606	0.556825	0.854505	TTTTGGCTTCTTCATCTTCC	TGG	chrX	103476712	103476706	103476729	-	0.251132	1
XIST1293	16542	No	No	0.859901	0	1.25718	No	No	0	1.25718	0.68399	0.465806	1.26248	0.588072	0.859901	CACTGCAATGAGTGGGAAGC	TGG	chrX	103461749	103461743	103461766	-	0.34372	1
XIST1576	15696	No	No	1.25484	0	1.19767	No	No	0	1.19767	1.04774	0.425181	1.36834	0.581794	1.25484	GAAAATGGGTAATGAATTAA	AGG	chrX	103462595	103462577	103462600	+	0.288693	1
XIST453	2851	No	No	0.904434	0	0.771744	No	No	-0.0824945	0.79674	0.904434	0.693495	0.771744	0.5352	0.720599	aggggctggggctgggcctg	ggg	chrX	103480383	103480365	103480388	+	0.283539	1
XIST1309	16647	No	No	0.928763	0	0.83034	No	No	0	1.03766	0.895057	0.420065	0.83034	0.348796	0.928763	TGTGACCACTACTGGTCAGG	AGG	chrX	103461644	103461638	103461661	-	0.623331	1
XIST1340	16949	No	No	0.919743	0	1.01503	No	No	0	1.01503	0.90612	0.411274	1.18039	0.485465	0.919743	GACAACAATCAGAAAACTGG	AGG	chrX	103461342	103461336	103461359	-	0.66899	1
XIST897	7535	No	No	1	0	1	No	No	0	1	1	0.765717	1.30597	1	1	GACAGTACCGGGTAGTTTCG	GGG	chrX	103475699	103475681	103475704	+	0.55867	1
XIST30	564	No	No	1.19017	0	1.3105	No	No	-3	1.3105	0.908177	0.396925	2.28551	0.907177	1.19017	aaaaacaaaaaaaCCTTTCT	CGG	chrX	103482670	103482664	103482687	-	0.393205	1
XIST1251	11245	No	No	1.18783	0	1.14905	No	No	-0.100727	1.14905	1.03375	0.43419	2.19216	0.951813	1.18783	GGTGAGCACAAGAAAAAGAG	AGG	chrX	103467046	103467028	103467051	+	0.662896	1
XIST1286	16446	No	No	1	-0.690021	1	No	No	0	1	1	1	1	1	1	GGGGGGGGGGGTCTCTTTTC	TGG	chrX	103461845	103461839	103461862	-	0.00575911	1
XIST1242	16160	No	No	0.86207	0	1.25517	No	No	0	1.25517	0.686816	0.356457	1.30902	0.466609	0.86207	GCAACACATTTGTTCCAAAA	GGG	chrX	103462131	103462125	103462148	-	0.511938	1
XIST534	8070	No	No	0.854546	0	0.964151	No	No	0	1.02675	0.832286	0.384179	0.964151	0.370407	0.854546	CTCGAATTCTTACATTATTC	TGG	chrX	103475164	103475158	103475181	-	0.138232	1
XIST580	8369	No	No	1	-0.690021	1	No	No	-0.159894	1	1	1	1	1	1	TGAAAATTGTCTTCCTGAGA	AGG	chrX	103474865	103474859	103474882	-	0.495873	1
XIST1223	15992	No	No	1.40781	0	1.29252	No	No	0	1.75168	0.803687	0.421183	1.29252	0.544387	1.40781	ACTACAGCTCTCACTTTAGC	TGG	chrX	103462299	103462293	103462316	-	0.413204	1
XIST1507	14018	No	No	1	-0.690021	1	No	No	-0.119758	1	1	1	1	1	1	attgaccttatggtcttccc	agg	chrX	103464273	103464255	103464278	+	0.564659	1
XIST1200	10560	No	No	0.808847	0	0.966303	No	No	0	0.966303	0.808847	0.382281	1.37493	0.52561	0.781592	gaagacagacacacaaagca	agg	chrX	103467731	103467713	103467736	+	0.544964	1
XIST1139	14877	No	No	1	-0.690021	1	No	No	0	1	1	1	1	1	1	AGCTGGCTTGACTGAGGAGG	TGG	chrX	103463414	103463408	103463431	-	0.484104	1
XIST1084	9402	No	No	1.28328	0	1.23303	No	No	0	1.23303	1.04075	0.504449	1.98236	1	1.28328	GTATCATTTCTCAGTAATGC	TGG	chrX	103473832	103473814	103473837	+	0.469626	1
XIST269	528	No	No	1.35776	0	1.34014	No	No	-3	1.34014	1.01314	0.613397	1.63027	1	1.35776	tttttttttttACAAAAAGC	AGG	chrX	103482706	103482688	103482711	+	0.507235	1
XIST517	3011	No	No	1	-0.690021	1	No	No	0	1	1	1	1	1	1	ctggggctaggactgggctg	ggg	chrX	103480223	103480205	103480228	+	0.352451	1
XIST485	2941	No	No	1	0	0.553359	No	No	0	0.553359	1	1	1	1	0.553359	aggggtaggggctggggctg	ggg	chrX	103480293	103480275	103480298	+	0.219411	1
XIST1565	15536	No	No	0.893447	0	0.992345	No	No	0	1.2204	0.732092	0.307991	0.992345	0.305633	0.893447	AAAATATTTACTCAGAAggc	tgg	chrX	103462755	103462737	103462760	+	0.461504	1
XIST130	1555	No	No	1.52751	-0.593596	1	No	No	-3	1	1.52751	0.811012	1.23303	1	1.52751	ACTTGGCGGGCTTTGCCCGA	GGG	chrX	103481679	103481673	103481696	-	0.557521	1
XIST479	2913	No	No	1	-0.690021	1	No	No	0	1	1	1	1	1	1	gcaggggctggggcaggggc	agg	chrX	103480321	103480303	103480326	+	0.205611	1
XIST689	9824	No	No	1	-0.307956	0.919257	No	No	0	0.919257	1	1	1	1	0.919257	CTAGGTGGAGATGGGGCATG	AGG	chrX	103469719	103469713	103469736	-	0.610548	1
XIST1557	15420	No	No	1	0	0.36245	No	No	0	0.36245	1	1	0.393292	0.393292	0.36245	tgtgatgtggtgccctcttc	tgg	chrX	103462871	103462853	103462876	+	0.242593	1
XIST641	4322	No	No	1	-0.690021	1	No	No	-0.170053	1	1	1	1	1	1	GTCTCTGGAAGTCAGTATGG	AGG	chrX	103478912	103478894	103478917	+	0.601468	1
XIST1059	14025	No	No	1	-0.690021	1	No	No	-0.119758	1	1	1	1	1	1	gctagcctgggaagaccata	agg	chrX	103464266	103464260	103464283	-	0.49439	1
XIST495	2960	No	No	1	-0.690021	1	No	No	0	1	1	1	1	1	1	Gtggggcaggggcaggggca	ggg	chrX	103480274	103480256	103480279	+	0.380266	1
XIST1354	12088	No	No	1	-0.690021	1	No	No	0	1	1	1	1	1	1	AAAGGGATGCTGGGGTTGGG	GGG	chrX	103466203	103466185	103466208	+	0.459423	1

## Sheet: Column Description
Column	Description
probe_id	sgRNA ID
RelativePositionTo5End	Distance (bp) to Xist 5'-end
IsHit	If sgRNA final hits (IsHit_sample == 'Yes' and IsHit_control=='No')
IsValidation	If sgRNA for validation
MaxFC_sample	Maximum fold change of D18_Dox/D4 (0.2), D18_Dox/D4 (0.5), D18_Dox/D18 (0.2) and D18_Dox/D18 (0.5)
RSALogP_sample	log10 of RSA p value based on D18_Dox/D4 (0.2), D18_Dox/D4 (0.5), D18_Dox/D18 (0.2) and D18_Dox/D18 (0.5)
MinFC_control	Minimum fold change of D18/D4(0.2) and D18/D4(0.5)
IsHit_sample	If sample hits (MaxFC_sample > 1.5 and RSALogP_sample < -1.3)
IsHit_control	If control positive (MinFC_control > 1.5)
Log10P_neighborhood	log10 of neighborhood p value
D18/D4 (0.5)	fold change of control versus reference at MOI 0.5
D18-Dox/D18 (0.5)	fold change of sample versus control at MOI 0.5
D18-Dox/D18 (0.2)	fold change of sample versus control at MOI 0.2
D18/D4 (0.2)	fold change of control versus reference at MOI 0.2
D18-Dox/D4 (0.2)	fold change of sample versus reference at MOI 0.2
D18-Dox/D4 (0.5)	fold change of sample versus reference at MOI 0.5
seq	sgRNA sequence
NGG	PAM sequence
chr	chromosome
cut_pos	Cut position of sgRNA
probe_start	sgRNA start position
probe_end	sgRNA end position
probe_strand	sgRNA strand orientation
OnTargetScore	RuleSet2 on-target score
#HitInGenome	# of matches in genome based on blast results
