# Supplementary material for: Identification of a Xist silencing domain by Tiling CRISPR
Source: Sci Rep. 2019 Feb 20;9:2408. doi: 10.1038/s41598-018-36750-0 (PMC6382781; doi:10.1038/s41598-018-36750-0)
Supplement: Supplementary file 2 — Supplementary Table 2 [file 41598_2018_36750_MOESM2_ESM.xlsx]

## Sheet: Sheet1
	Primers sequence (5'->3')
For sgRNA cassette amplification
F1	AATGGACTATCATATGCTTACCGTAACTTGAAAGTATTTCG
R1	CTTTAGTTTGTATGTCTGTTGCTATTATGTCTACTATTCTTTCC
For Xist transgene genotyping
TetOPF	GCTCGTTTAGTGAACCGTCAG
XistR	TGGCTAAATCAGAGGCCAAG
For Xist transgene qPCR
TetOXF1	ACGCTGTTTTGACCTCCATAG
TetOXR1	CCCCAAAGCTCCTTAGATGG
18sF	GCTTAATTTGACTCAACACGGGA
18sR	AGCTATCAATCTGTCAATCCTGTC
GapdhF	AGTCAAGGCCGAGAATGGGAAG
GapdhR	AAGCAGTTGGTGGTGCAGGATG
actbF	GAGACATTGAATGGGGCAGT
actbR	ATGAAGAGTTTTGGCGATGG
For Xist transgene SMRT sequencing
TetOXF2	CTATATAAGCAGAGCTCGTTTAGTGAACC
TetOXR2	ACTGTGGACATGAGAATATGTACAATAGAGTTA
For HDR donor construction
RepeatAdel_leftARMF	CCGaagcttTGCCACCTGACGTCTAAGAA
RepeatAdel_leftARMR	CCGgtcgacAGGACACACAGGTATCCGTG
RepeatAdel_rightARMF	CCGgtcgacGGATGGAAATATGGTTTTGTGAG
RepeatAdel_rightARMR	CCGgaattcATTCAAGAGCATGTGCCACCT
gRNA used for homologous recombination	Target sequence (5'->3')
For RepAdel generation
XIST244	TTGGGCATGGAATGGCGGGG
XIST48	CCAACGGGGCGCTTGGTGGA
